# Supplementary material for: Hexaaqua­iron(II) bis­[fac-tribromido­tricarbonyl­ferrate(II)]
Source: Acta Crystallogr Sect E Struct Rep Online. 2009 Sep 12;65(Pt 10):i71. doi: 10.1107/S1600536809036198 (PMC2970480; doi:10.1107/S1600536809036198)
Supplement: Supplementary file 1 [file e-65-00i71-sup1.cif]

##############################################################################
###                                                                        ###
###        Electronic paper (Acta Crystallographica Section E)             ###
###                                                                        ###
##############################################################################
#                                                                            #
# This CIF contains the data in a paper accepted for publication in Acta     #
# Crystallographica Section E. It conforms to the requirements of Notes      #
# for Authors for Section E, and has been peer reviewed under the auspices   #
# of the IUCr Commission on Journals.                                        #
#                                                                            #
# Full details of the Crystallographic Information File format               #
# are given in the paper "The Crystallographic Information File (CIF):       #
# a New Standard Archive File for Crystallography" by S. R. Hall, F. H.      #
# Allen and I. D. Brown [Acta Cryst. (1991), A47, 655-685].                  #
#                                                                            #
# The current version of the core CIF dictionary is obtainable from          #
# ftp://ftp.iucr.org/pub/cif_core.dic. The current version number is 2.4.    #
#                                                                            #
# Software is freely available for graphical display of the structure(s) in  #
# this CIF.  For information consult the CIF home page http://www.iucr.org/  #
# cif/home.html                                                              #
#                                                                            #
# This file may be used for bona fide research purposes within the           #
# scientific community so long as proper attribution is given to the journal # 
# article from which it was obtained.                                        #
#                                                                            #
##############################################################################
                                             
data_global
_audit_creation_method     SHELXL-97
_journal_date_recd_electronic     2009-09-03
_journal_date_accepted     2009-09-07
_journal_name_full     'Acta Crystallographica, Section E'
_journal_year     2009
_journal_volume     65
_journal_issue     10
_journal_page_first     i71
_journal_page_last     i71
_journal_paper_category     QI
_journal_coeditor_code     OM2275
_publ_contact_author_name     'Dr. Kurt Mereiter'
_publ_contact_author_address
;
Institute of Chemical Technologies and Analytics
Vienna University of Technology
Getreidemarkt 9/164SC
A-1060 Vienna
Austria
;
_publ_contact_author_email     kurt.mereiter@tuwien.ac.at
_publ_contact_author_fax     '43 1 58801 17199'
_publ_contact_author_phone     '43 1 58801 17111'
_publ_section_title
;
Hexaaquairon(II) bis[<i>fac</i>-tribromidotricarbonylferrate(II)]
;
_publ_section_title_footnote     .
loop_
    _publ_author_name
    _publ_author_footnote
    _publ_author_address
    'Becker, Eva' .
;
Institute of Applied Synthetic Chemistry
Vienna University of Technology
Getreidemarkt 9/163
A-1060 Vienna
Austria
;
    'Kirchner, Karl' .
;
Institute of Applied Synthetic Chemistry
Vienna University of Technology
Getreidemarkt 9/163
A-1060 Vienna
Austria
;
    'Mereiter*, Kurt' .
;
Institute of Chemical Technologies and Analytics
Vienna University of Technology
Getreidemarkt 9/164SC
A-1060 Vienna
Austria
;
data_I
_audit_creation_method     SHELXL-97
_chemical_name_systematic
;
Hexaaquairon(II) bis[<i>fac</i>-tribromidotricarbonylferrate(II)]
;
_chemical_name_common     ?
_chemical_formula_moiety     'Fe H12 O6 2+, 2(C3 Br3 Fe O3 -)'
_chemical_formula_sum     'C6 H12 Br6 Fe3 O12'
_chemical_formula_iupac     '[Fe (H2 O)6] [Fe Br3 (C O)3]2'
_chemical_formula_weight     923.17
_chemical_melting_point     ?
_symmetry_cell_setting     Orthorhombic
_symmetry_space_group_name_H-M     'P b c a'
_symmetry_space_group_name_Hall     '-P 2ac 2ab '
loop_
    _symmetry_equiv_pos_as_xyz
    'x, y, z'
    '-x+1/2, -y, z+1/2'
    '-x, y+1/2, -z+1/2'
    'x+1/2, -y+1/2, -z'
    '-x, -y, -z'
    'x-1/2, y, -z-1/2'
    'x, -y-1/2, z-1/2'
    '-x-1/2, y-1/2, z'
_cell_length_a     11.9334(8)
_cell_length_b     9.3394(6)
_cell_length_c     20.5775(14)
_cell_angle_alpha     90.00
_cell_angle_beta     90.00
_cell_angle_gamma     90.00
_cell_volume     2293.4(3)
_cell_formula_units_Z     4
_cell_measurement_reflns_used     4102
_cell_measurement_theta_min     2.6
_cell_measurement_theta_max     29.5
_cell_measurement_temperature     100(2)
_exptl_crystal_description     prism
_exptl_crystal_colour     brown
_exptl_crystal_size_max     0.26
_exptl_crystal_size_mid     0.10
_exptl_crystal_size_min     0.08
_exptl_crystal_density_diffrn     2.674
_exptl_crystal_density_meas     ?
_exptl_crystal_density_method     'not measured'
_exptl_crystal_F_000     1728
_exptl_absorpt_coefficient_mu     12.372
_exptl_absorpt_correction_type     multi-scan
_exptl_absorpt_process_details     '(SADABS; Bruker, 2003)'
_exptl_absorpt_correction_T_min     0.15
_exptl_absorpt_correction_T_max     0.37
_exptl_special_details
;
;
_diffrn_ambient_temperature     100(2)
_diffrn_radiation_type     MoK\a
_diffrn_radiation_wavelength     0.71073
_diffrn_radiation_source     'fine-focus sealed tube'
_diffrn_radiation_monochromator     graphite
_diffrn_measurement_device_type     'Bruker SMART APEX CCD'
_diffrn_measurement_method     '\w and \f'
_diffrn_detector_area_resol_mean     ?
_diffrn_reflns_number     24075
_diffrn_reflns_av_R_equivalents     0.0611
_diffrn_reflns_av_sigmaI/netI     0.0367
_diffrn_reflns_theta_min     2.61
_diffrn_reflns_theta_max     30.00
_diffrn_reflns_theta_full     30.00
_diffrn_measured_fraction_theta_max     0.993
_diffrn_measured_fraction_theta_full     0.993
_diffrn_reflns_limit_h_min     -16
_diffrn_reflns_limit_h_max     16
_diffrn_reflns_limit_k_min     -12
_diffrn_reflns_limit_k_max     12
_diffrn_reflns_limit_l_min     -28
_diffrn_reflns_limit_l_max     28
_diffrn_standards_number     0
_diffrn_standards_interval_count     ?
_diffrn_standards_interval_time     ?
_diffrn_standards_decay_%     0
_refine_special_details
;
Refinement of <i>F</i>^2^ against ALL reflections. The weighted <i>R</i>-factor
<i>wR</i> and goodness of fit <i>S</i> are based on <i>F</i>^2^, conventional
<i>R</i>-factors <i>R</i> are based on <i>F</i>, with <i>F</i> set to zero for
negative <i>F</i>^2^. The threshold expression of <i>F</i>^2^ >
\s(<i>F</i>^2^) is used only for calculating <i>R</i>-factors(gt) <i>etc</i>.
and is not relevant to the choice of reflections for refinement.
<i>R</i>-factors based on <i>F</i>^2^ are statistically about twice as large
as those based on <i>F</i>, and <i>R</i>- factors based on ALL data will be
even larger.
;
_reflns_number_total     3316
_reflns_number_gt     2674
_reflns_threshold_expression     >2sigma(I)
_refine_ls_structure_factor_coef     Fsqd
_refine_ls_matrix_type     full
_refine_ls_R_factor_all     0.0493
_refine_ls_R_factor_gt     0.0340
_refine_ls_wR_factor_gt     0.0655
_refine_ls_wR_factor_ref     0.0701
_refine_ls_goodness_of_fit_ref     1.044
_refine_ls_restrained_S_all     1.041
_refine_ls_number_reflns     3316
_refine_ls_number_parameters     145
_refine_ls_number_restraints     18
_refine_ls_hydrogen_treatment     mixed
_refine_ls_weighting_scheme     calc
_refine_ls_weighting_details
         'calc w=1/[\s^2^(Fo^2^)+(0.0343P)^2^+0.0000P] where P=(Fo^2^+2Fc^2^)/3'
_atom_sites_solution_hydrogens     geom
_atom_sites_solution_primary     direct
_atom_sites_solution_secondary     difmap
_refine_ls_shift/su_max     0.001
_refine_ls_shift/su_mean     0.000
_refine_diff_density_max     0.977
_refine_diff_density_min     -0.675
_refine_ls_extinction_method     none
_refine_ls_extinction_coef     ?
loop_
    _atom_type_symbol
    _atom_type_description
    _atom_type_scat_dispersion_real
    _atom_type_scat_dispersion_imag
    _atom_type_scat_source
    'C' 'C' 0.0033 0.0016
                         'International Tables Vol C Tables 4.2.6.8 and 6.1.1.4'
    'H' 'H' 0.0000 0.0000
                         'International Tables Vol C Tables 4.2.6.8 and 6.1.1.4'
    'O' 'O' 0.0106 0.0060
                         'International Tables Vol C Tables 4.2.6.8 and 6.1.1.4'
    'Fe' 'Fe' 0.3463 0.8444
                         'International Tables Vol C Tables 4.2.6.8 and 6.1.1.4'
    'Br' 'Br' -0.2901 2.4595
                         'International Tables Vol C Tables 4.2.6.8 and 6.1.1.4'
_computing_data_collection     'SMART (Bruker, 2003)'
_computing_cell_refinement     'SAINT (Bruker, 2003)'
_computing_data_reduction     'SAINT (Bruker, 2003) and XPREP (Bruker, 2003)'
_computing_structure_solution     'SHELXS97 (Sheldrick, 2008)'
_computing_structure_refinement     'SHELXL97 (Sheldrick, 2008)'
_computing_molecular_graphics     'SHELXTL ((Sheldrick, 2008)'
_computing_publication_material     'SHELXTL (Sheldrick, 2008)'
loop_
    _atom_site_type_symbol
    _atom_site_label
    _atom_site_fract_x
    _atom_site_fract_y
    _atom_site_fract_z
    _atom_site_U_iso_or_equiv
    _atom_site_adp_type
    _atom_site_calc_flag
    _atom_site_refinement_flags
    _atom_site_occupancy
    _atom_site_disorder_assembly
    _atom_site_disorder_group
    Fe Fe1 0.0000 0.0000 0.0000 0.01291(15) Uani d S 1 . .
    O O1W -0.0694(2) 0.2102(3) 0.00795(12) 0.0182(5) Uani d D 1 . .
    O O2W 0.1316(2) 0.0750(3) -0.06090(15) 0.0232(6) Uani d D 1 . .
    O O3W 0.0994(2) 0.0389(3) 0.08220(14) 0.0215(6) Uani d D 1 . .
    H H1A -0.077(4) 0.227(5) 0.0468(10) 0.054(12) Uiso d D 1 . .
    H H1B -0.037(4) 0.277(4) -0.010(2) 0.054(12) Uiso d D 1 . .
    H H2A 0.194(2) 0.039(4) -0.067(2) 0.052(12) Uiso d D 1 . .
    H H2B 0.132(4) 0.157(3) -0.075(2) 0.052(12) Uiso d D 1 . .
    H H3A 0.104(4) 0.124(2) 0.091(2) 0.043(11) Uiso d D 1 . .
    H H3B 0.161(2) 0.001(4) 0.086(2) 0.043(11) Uiso d D 1 . .
    Fe Fe2 -0.00342(4) 0.48304(5) 0.17284(2) 0.01109(11) Uani d . 1 . .
    Br Br1 -0.09906(3) 0.25138(4) 0.168259(17) 0.01518(9) Uani d . 1 . .
    Br Br2 -0.11162(3) 0.57039(4) 0.079096(17) 0.01582(9) Uani d . 1 . .
    Br Br3 0.14630(3) 0.39406(4) 0.101623(18) 0.01610(9) Uani d . 1 . .
    C C1 0.0671(3) 0.6547(4) 0.17014(16) 0.0147(7) Uani d . 1 . .
    O O1 0.1100(2) 0.7616(3) 0.16509(13) 0.0217(6) Uani d . 1 . .
    C C2 0.0777(3) 0.4172(4) 0.24072(18) 0.0146(7) Uani d . 1 . .
    O O2 0.1272(2) 0.3740(3) 0.28314(13) 0.0205(6) Uani d . 1 . .
    C C3 -0.1149(3) 0.5406(3) 0.22633(18) 0.0147(7) Uani d . 1 . .
    O O3 -0.1840(2) 0.5739(3) 0.26062(13) 0.0194(5) Uani d . 1 . .
loop_
    _atom_site_aniso_label
    _atom_site_aniso_U_11
    _atom_site_aniso_U_22
    _atom_site_aniso_U_33
    _atom_site_aniso_U_12
    _atom_site_aniso_U_13
    _atom_site_aniso_U_23
    Fe1 0.0130(4) 0.0108(3) 0.0149(3) 0.0008(3) -0.0008(3) -0.0007(3)
    O1W 0.0231(15) 0.0132(12) 0.0182(14) 0.0015(11) -0.0009(11) -0.0008(10)
    O2W 0.0206(15) 0.0173(13) 0.0317(16) 0.0026(12) 0.0083(13) 0.0042(12)
    O3W 0.0220(15) 0.0165(13) 0.0260(15) 0.0059(11) -0.0072(12) -0.0062(11)
    Fe2 0.0113(2) 0.0102(2) 0.0117(2) -0.00088(19) 0.00038(19) -0.00026(17)
    Br1 0.01807(18) 0.01203(17) 0.01544(17) -0.00387(13) 0.00183(14)
                                                                    -0.00048(12)
    Br2 0.01585(18) 0.01523(17) 0.01639(17) -0.00118(13) -0.00296(14)
                                                                     0.00300(13)
    Br3 0.01316(18) 0.01727(17) 0.01787(18) -0.00097(14) 0.00263(14)
                                                                    -0.00377(13)
    C1 0.0114(17) 0.0197(18) 0.0131(17) 0.0020(14) -0.0001(13) 0.0008(13)
    O1 0.0247(15) 0.0175(14) 0.0229(14) -0.0057(11) 0.0047(11) 0.0014(10)
    C2 0.0141(18) 0.0108(15) 0.0188(18) -0.0040(13) 0.0031(14) -0.0023(13)
    O2 0.0209(14) 0.0191(13) 0.0216(14) 0.0000(11) -0.0051(12) 0.0006(10)
    C3 0.0187(19) 0.0087(15) 0.0167(18) -0.0036(13) -0.0032(14) 0.0016(12)
    O3 0.0188(14) 0.0184(13) 0.0209(13) 0.0018(11) 0.0031(11) -0.0011(10)
_geom_special_details
;
All e.s.d.'s (except the e.s.d. in the dihedral angle between two l.s. planes)
are estimated using the full covariance matrix. The cell e.s.d.'s are taken
into account individually in the estimation of e.s.d.'s in distances, angles
and torsion angles; correlations between e.s.d.'s in cell parameters are only
used when they are defined by crystal symmetry. An approximate (isotropic)
treatment of cell e.s.d.'s is used for estimating e.s.d.'s involving l.s.
planes.
;
loop_
    _geom_bond_atom_site_label_1
    _geom_bond_atom_site_label_2
    _geom_bond_site_symmetry_2
    _geom_bond_distance
    _geom_bond_publ_flag
    Fe1 O1W . 2.137(3) y
    Fe1 O2W . 2.128(3) y
    Fe1 O3W . 2.098(3) y
    Fe1 O1W 5 2.137(3) ?
    Fe1 O2W 5 2.128(3) ?
    Fe1 O3W 5 2.098(3) ?
    O1W H1A . 0.821(19) ?
    O1W H1B . 0.821(19) ?
    O2W H2A . 0.821(19) ?
    O2W H2B . 0.821(19) ?
    O3W H3A . 0.821(19) ?
    O3W H3B . 0.821(19) ?
    Fe2 C1 . 1.812(4) y
    Fe2 C2 . 1.807(4) y
    Fe2 C3 . 1.808(4) y
    Fe2 Br1 . 2.4479(6) y
    Fe2 Br2 . 2.4605(6) y
    Fe2 Br3 . 2.4558(6) y
    C1 O1 . 1.126(4) ?
    C2 O2 . 1.128(4) ?
    C3 O3 . 1.129(4) ?
loop_
    _geom_angle_atom_site_label_1
    _geom_angle_atom_site_label_2
    _geom_angle_atom_site_label_3
    _geom_angle_site_symmetry_1
    _geom_angle_site_symmetry_3
    _geom_angle
    _geom_angle_publ_flag
    O3W Fe1 O3W . 5 180.00(18) ?
    O3W Fe1 O2W . 5 89.97(12) ?
    O3W Fe1 O2W 5 5 90.03(12) ?
    O3W Fe1 O2W . . 90.03(12) ?
    O3W Fe1 O2W 5 . 89.97(12) ?
    O2W Fe1 O2W 5 . 180.00(16) ?
    O3W Fe1 O1W . . 89.91(10) ?
    O3W Fe1 O1W 5 . 90.09(10) ?
    O2W Fe1 O1W 5 . 88.35(10) ?
    O2W Fe1 O1W . . 91.65(10) ?
    O3W Fe1 O1W . 5 90.09(10) ?
    O3W Fe1 O1W 5 5 89.91(10) ?
    O2W Fe1 O1W 5 5 91.65(10) ?
    O2W Fe1 O1W . 5 88.35(10) ?
    O1W Fe1 O1W . 5 180.00(14) ?
    Fe1 O1W H1A . . 107(3) ?
    Fe1 O1W H1B . . 119(4) ?
    H1A O1W H1B . . 109(3) ?
    Fe1 O2W H2A . . 128(3) ?
    Fe1 O2W H2B . . 121(3) ?
    H2A O2W H2B . . 109(3) ?
    Fe1 O3W H3A . . 113(3) ?
    Fe1 O3W H3B . . 121(3) ?
    H3A O3W H3B . . 109(3) ?
    C2 Fe2 C3 . . 91.43(16) ?
    C2 Fe2 C1 . . 94.35(15) ?
    C3 Fe2 C1 . . 95.59(15) ?
    C2 Fe2 Br1 . . 88.80(11) ?
    C3 Fe2 Br1 . . 86.75(11) ?
    C1 Fe2 Br1 . . 176.03(11) ?
    C2 Fe2 Br3 . . 87.49(11) ?
    C3 Fe2 Br3 . . 177.51(11) ?
    C1 Fe2 Br3 . . 86.74(11) ?
    Br1 Fe2 Br3 . . 90.981(19) ?
    C2 Fe2 Br2 . . 178.97(12) ?
    C3 Fe2 Br2 . . 89.57(11) ?
    C1 Fe2 Br2 . . 85.77(11) ?
    Br1 Fe2 Br2 . . 91.04(2) ?
    Br3 Fe2 Br2 . . 91.50(2) ?
    O1 C1 Fe2 . . 176.4(3) ?
    O2 C2 Fe2 . . 178.8(3) ?
    O3 C3 Fe2 . . 178.4(3) ?
loop_
    _geom_hbond_atom_site_label_D
    _geom_hbond_atom_site_label_H
    _geom_hbond_atom_site_label_A
    _geom_hbond_site_symmetry_A
    _geom_hbond_distance_DH
    _geom_hbond_distance_HA
    _geom_hbond_distance_DA
    _geom_hbond_angle_DHA
    O1W H1A Br1 . 0.821(19) 2.52(2) 3.340(3) 174(4)
    O1W H1B Br2 5_565 0.821(19) 2.69(2) 3.475(3) 162(5)
    O2W H2A Br2 4 0.821(19) 2.55(2) 3.373(3) 177(5)
    O2W H2B Br2 5_565 0.821(19) 2.56(2) 3.341(3) 160(5)
    O3W H3A Br3 . 0.821(19) 2.58(2) 3.388(3) 169(5)
    O3W H3B Br3 8_655 0.821(19) 2.53(2) 3.346(3) 177(4)
