# Supplementary material for: Hexaaqua­iron(II) bis­[fac-tribromido­tricarbonyl­ferrate(II)]
Source: Acta Crystallogr Sect E Struct Rep Online. 2009 Sep 12;65(Pt 10):i71. doi: 10.1107/S1600536809036198 (PMC2970480; doi:10.1107/S1600536809036198)
Supplement: Supplementary file 2 [file e-65-00i71-Isup2.hkl]

# 
# h,k,l, Fc-squared, Fo-squared, sigma(Fo-squared) and status flag 
# 
data_I
_shelx_title '795tt Fe(H2O)6.2(FeBr3(CO3)3)' 
_shelx_refln_list_code          4 
_shelx_F_calc_maximum      864.40 
_exptl_crystal_F_000      1728.00 
_reflns_d_resolution_high  0.7108 
 
loop_ 
 _symmetry_equiv_pos_as_xyz 
 'x, y, z' 
 '-x+1/2, -y, z+1/2' 
 '-x, y+1/2, -z+1/2' 
 'x+1/2, -y+1/2, -z' 
 '-x, -y, -z' 
 'x-1/2, y, -z-1/2' 
 'x, -y-1/2, z-1/2' 
 '-x-1/2, y-1/2, z' 
 
_cell_length_a    11.9334 
_cell_length_b     9.3394 
_cell_length_c    20.5775 
_cell_angle_alpha  90.000 
_cell_angle_beta   90.000 
_cell_angle_gamma  90.000 
 
_shelx_F_squared_multiplier     1.000 
 
loop_ 
 _refln_index_h 
 _refln_index_k 
 _refln_index_l 
 _refln_F_squared_calc 
 _refln_F_squared_meas 
 _refln_F_squared_sigma 
 _refln_observed_status 
   4   0   0   330127.91   368849.72   6543.89 o 
   6   0   0      350.01      282.14    123.28 o 
   8   0   0   177327.88   186202.59   3469.81 o 
  10   0   0    65608.52    65824.38   1428.04 o 
  12   0   0     7547.36     8579.71    435.80 o 
  14   0   0     1433.02     2090.35    314.11 o 
   2   1   0      505.71      609.70     48.51 o 
   4   1   0    73277.30    79431.58   1058.83 o 
   6   1   0     8285.45     8607.43    224.73 o 
   8   1   0    44713.39    44622.73    710.27 o 
  10   1   0     7365.47     7231.05    263.42 o 
  12   1   0    12886.11    13033.25    373.33 o 
  14   1   0     2851.80     2869.37    346.53 o 
  16   1   0     1703.59     2089.03    653.57 o 
   2   2   0    20205.34    23288.28    330.83 o 
   4   2   0    36720.46    38914.41    554.31 o 
   6   2   0   123059.38   123504.28   1641.45 o 
   8   2   0    54071.24    52029.38    807.51 o 
  10   2   0     3240.19     3405.24    206.34 o 
  12   2   0      974.12     1169.88    428.86 o 
  14   2   0    10474.42    10807.93    632.99 o 
  16   2   0    13602.80    13776.18    640.29 o 
   2   3   0   747183.31   825738.00  10222.10 o 
   4   3   0    14973.57    15212.09    263.33 o 
   6   3   0   172348.94   174630.63   2265.23 o 
   8   3   0    21241.36    21014.15    419.22 o 
  10   3   0    10079.42    10234.54    315.18 o 
  12   3   0     7471.06     7299.61    437.17 o 
  14   3   0      519.09      636.93    293.92 o 
  16   3   0     1548.17     2533.69    394.34 o 
   0   4   0    44158.14    48009.23    925.36 o 
   2   4   0   111741.35   119669.80   1540.18 o 
   4   4   0    45272.18    45614.29    646.69 o 
   6   4   0     7631.52     7717.02    204.60 o 
   8   4   0     9374.55     9143.86    262.77 o 
  10   4   0   112601.70   108112.00   2671.55 o 
  12   4   0    19054.56    19740.05    709.03 o 
  14   4   0     2816.31     2935.61    381.76 o 
   2   5   0      387.94      387.70     62.52 o 
   4   5   0     1901.08     2051.68    103.87 o 
   6   5   0        6.77       22.87     70.54 o 
   8   5   0      343.81      491.10    153.57 o 
  10   5   0     1206.50     1475.32    352.39 o 
  12   5   0       25.84      170.56    411.92 o 
  14   5   0     6275.87     7060.66    511.66 o 
   0   6   0   109538.79   118388.33   2195.86 o 
   2   6   0    13715.68    13301.11    262.69 o 
   4   6   0   261242.30   271502.25   3793.85 o 
   6   6   0    50709.93    48734.97   1309.51 o 
   8   6   0     2797.65     3240.78    287.16 o 
  10   6   0      447.18      681.87    250.33 o 
  12   6   0     7874.14     8077.20    516.43 o 
  14   6   0    15963.06    15472.56    797.75 o 
   2   7   0      816.88     1070.24    106.84 o 
   4   7   0    24757.97    24507.38    464.24 o 
   6   7   0      371.56      345.09    171.36 o 
   8   7   0    53025.73    51766.09   1714.19 o 
  10   7   0      357.89      270.31    238.98 o 
  12   7   0    28247.93    28418.97   1134.30 o 
  14   7   0      229.54       40.10    323.91 o 
   0   8   0    29932.14    29822.12    706.52 o 
   2   8   0    12332.81    11814.91    301.75 o 
   4   8   0     2178.79     2719.56    245.01 o 
   6   8   0     8010.75     7905.24    392.14 o 
   8   8   0     6344.03     6183.11    401.23 o 
  10   8   0     1999.03     1749.63    318.58 o 
  12   8   0    12336.33    12787.96   1163.14 o 
   2   9   0    53964.81    53455.23    889.60 o 
   4   9   0     5127.24     5308.31    367.61 o 
   6   9   0    15168.33    13801.23    662.09 o 
   8   9   0     8018.62     8322.62    502.72 o 
  10   9   0     1333.82      949.97    505.46 o 
  12   9   0     6536.21     7293.67    549.65 o 
   0  10   0        8.31       75.22    152.09 o 
   2  10   0       58.24       45.90    171.02 o 
   4  10   0    13412.13    13061.52    519.14 o 
   6  10   0    42913.46    42116.72   1078.64 o 
   8  10   0     1207.73     1172.04    280.84 o 
  10  10   0    10998.99    10046.74    578.68 o 
   2  11   0     4413.61     4539.64    390.25 o 
   4  11   0       11.92      244.95    202.07 o 
   6  11   0     1662.69     2130.63    311.19 o 
   8  11   0       53.82        4.77    251.58 o 
   2  12   0     4940.23     5220.21    466.14 o 
   4  12   0     1688.26     1985.12    517.08 o 
   6  12   0     1163.89     1657.60    311.95 o 
   2   1   1       46.16       27.71     29.77 o 
   3   1   1    31244.78    34572.82    343.97 o 
   4   1   1     1859.69     1870.55     66.98 o 
   5   1   1    14453.65    14637.48    199.92 o 
   6   1   1      276.98      253.24     58.97 o 
   7   1   1    13400.93    13163.20    211.81 o 
   8   1   1     9673.89     9491.25    188.24 o 
   9   1   1     2828.31     2969.20    131.41 o 
  10   1   1     1358.00     1444.02    115.92 o 
  11   1   1     2340.66     2453.64    137.82 o 
  12   1   1    20256.82    20154.84    346.05 o 
  13   1   1      316.23      332.20    131.49 o 
  14   1   1      113.43       21.17    194.54 o 
  15   1   1      140.23      229.36    236.89 o 
  16   1   1     3719.36     3685.12    738.55 o 
   0   2   1     8754.87     9829.23    155.72 o 
   2   2   1       10.06       -0.42     25.12 o 
   3   2   1    25310.18    27009.45    288.05 o 
   4   2   1     2118.88     2283.88     71.73 o 
   5   2   1    26204.92    26229.87    297.29 o 
   6   2   1    14680.28    14602.12    210.26 o 
   7   2   1     5060.60     4990.11    130.44 o 
   8   2   1     4350.45     4437.32    136.89 o 
   9   2   1     7515.56     7466.41    181.67 o 
  10   2   1     9661.01     9211.52    211.18 o 
  11   2   1       25.65      -97.67     97.67 o 
  12   2   1      619.48      724.78    142.94 o 
  13   2   1      473.80      296.73    205.36 o 
  14   2   1     9228.31     9489.29    366.98 o 
  15   2   1      259.47      185.93    195.37 o 
  16   2   1      520.31     1011.36    340.04 o 
   1   3   1      421.96      507.90     34.01 o 
   2   3   1    26163.21    27851.10    280.55 o 
   3   3   1     1947.53     2018.97     59.19 o 
   4   3   1      220.30      305.84     40.59 o 
   5   3   1     1221.37     1203.11     61.70 o 
   6   3   1     2200.62     2219.47     84.30 o 
   7   3   1     3323.84     3379.96    123.66 o 
   8   3   1      864.71      919.48     87.72 o 
   9   3   1     1017.09     1157.25    103.73 o 
  10   3   1      866.28      991.90    125.57 o 
  11   3   1      564.38      508.09    157.85 o 
  12   3   1       26.94      -88.40    162.99 o 
  13   3   1     1830.23     2277.86    232.16 o 
  14   3   1      117.31      306.63    194.58 o 
  15   3   1      173.65     -163.12    192.25 o 
  16   3   1      564.15      605.26    230.61 o 
   0   4   1      558.35      748.44     61.36 o 
   1   4   1    13309.72    13755.41    166.19 o 
   2   4   1     3710.15     3868.74     82.00 o 
   3   4   1    10911.86    10760.26    146.62 o 
   4   4   1    12457.04    11887.51    161.42 o 
   5   4   1    12500.94    12426.51    175.68 o 
   6   4   1     7730.62     7356.05    141.00 o 
   7   4   1    10214.44    10031.65    177.64 o 
   8   4   1       90.57      170.46     81.91 o 
   9   4   1     2261.74     2478.63    145.74 o 
  10   4   1     4846.96     4923.56    293.99 o 
  11   4   1     3786.07     3689.60    248.77 o 
  12   4   1     3623.68     3702.03    261.42 o 
  13   4   1        4.85       28.11    183.80 o 
  14   4   1    11280.25    11255.27    418.52 o 
  15   4   1      985.40      937.91    232.20 o 
   1   5   1    35982.16    37130.97    380.01 o 
   2   5   1    10742.45    11286.68    164.29 o 
   3   5   1    18302.42    18288.04    229.67 o 
   4   5   1      458.94      515.55     49.74 o 
   5   5   1     8032.10     7576.11    137.57 o 
   6   5   1     3178.62     3142.69    105.70 o 
   7   5   1     9330.66     9009.69    253.58 o 
   8   5   1     6817.66     6770.81    234.14 o 
   9   5   1      315.82      433.23    135.92 o 
  10   5   1      735.97      722.97    199.02 o 
  11   5   1     1320.73     1226.52    201.78 o 
  12   5   1     3681.85     3546.90    266.42 o 
  13   5   1      943.96      922.65    224.72 o 
  14   5   1     1031.68      890.53    227.78 o 
  15   5   1       72.70     -203.06    203.06 o 
   0   6   1     6822.21     7187.70    233.30 o 
   1   6   1     1209.80     1338.29     65.17 o 
   2   6   1     6557.12     6481.20    145.33 o 
   3   6   1      934.45      932.45     63.45 o 
   4   6   1    29483.69    29561.30    335.65 o 
   5   6   1     6920.67     6612.60    136.34 o 
   6   6   1      366.88      462.46     82.66 o 
   7   6   1     2927.80     2900.67    164.35 o 
   8   6   1      149.05      229.72    135.06 o 
   9   6   1     5108.53     4826.16    289.94 o 
  10   6   1     3447.98     3765.22    251.29 o 
  11   6   1     2505.49     2719.06    247.20 o 
  12   6   1     1870.40     1994.55    248.64 o 
  13   6   1      480.54      317.39    207.13 o 
  14   6   1      152.53      110.69    215.39 o 
   1   7   1     6499.79     6398.64    133.02 o 
   2   7   1     9524.51     9376.07    185.42 o 
   3   7   1     2106.01     2209.34     94.35 o 
   4   7   1        5.47       47.41     58.99 o 
   5   7   1     5293.02     5269.95    157.99 o 
   6   7   1     4465.60     4142.79    183.38 o 
   7   7   1     2349.69     2339.10    183.07 o 
   8   7   1     1993.35     1823.81    187.82 o 
   9   7   1    11208.43    11017.57    360.54 o 
  10   7   1      721.37      974.26    235.00 o 
  11   7   1      381.73      555.70    212.48 o 
  12   7   1     1572.17     2215.63    253.85 o 
  13   7   1     3081.39     3153.25    385.17 o 
  14   7   1     1268.75     1079.22    257.68 o 
   0   8   1      510.09      433.29     97.80 o 
   1   8   1    10587.08    10492.48    190.41 o 
   2   8   1     3164.51     3309.03    109.06 o 
   3   8   1     8877.92     8945.29    199.70 o 
   4   8   1    14649.05    13866.05    284.14 o 
   5   8   1     3497.53     3284.42    190.82 o 
   6   8   1     1754.09     1721.25    170.29 o 
   7   8   1      515.54      484.40    148.40 o 
   8   8   1      511.35      610.93    164.59 o 
   9   8   1     1542.81     1581.38    246.06 o 
  10   8   1     5578.55     6187.04    330.80 o 
  11   8   1      197.36       68.19    187.31 o 
  12   8   1      791.07      719.56    223.96 o 
  13   8   1      176.70       32.93    221.74 o 
   1   9   1      622.77      414.62     81.16 o 
   2   9   1     8690.86     8460.20    206.32 o 
   3   9   1     5046.25     5206.08    202.55 o 
   4   9   1     1252.61     1074.55    160.42 o 
   5   9   1      960.29     1047.90    155.01 o 
   6   9   1     4643.48     4612.81    240.58 o 
   7   9   1     3508.69     3689.20    235.58 o 
   8   9   1      546.14      691.59    211.04 o 
   9   9   1     4853.43     4971.34    291.09 o 
  10   9   1      301.50      605.96    192.26 o 
  11   9   1     3493.71     3996.91    396.74 o 
  12   9   1      570.77      596.59    233.69 o 
   0  10   1    18582.88    18465.50    437.43 o 
   1  10   1      674.76      618.24    102.65 o 
   2  10   1     1869.78     1907.11    164.83 o 
   3  10   1     2979.04     2855.44    209.27 o 
   4  10   1      251.46      343.21    142.32 o 
   5  10   1        0.37      160.01    142.67 o 
   6  10   1     3197.67     3234.92    230.36 o 
   7  10   1     4971.04     5077.57    359.24 o 
   8  10   1     7207.65     7032.16    384.90 o 
   9  10   1      181.19      166.38    177.93 o 
  10  10   1     2668.10     2720.21    266.47 o 
   1  11   1      234.63      490.37    167.57 o 
   2  11   1     1479.38     1597.36    203.79 o 
   3  11   1     2598.64     3099.25    232.90 o 
   4  11   1        5.72       42.19    144.67 o 
   5  11   1     1365.43     1494.09    193.79 o 
   6  11   1     1060.45     1045.80    193.05 o 
   7  11   1       34.23       65.29    169.50 o 
   8  11   1       32.17      211.76    181.22 o 
   9  11   1      250.47      155.16    183.91 o 
   1  12   1      163.14      368.00    350.15 o 
   2  12   1     1366.44     1596.94    439.39 o 
   3  12   1      549.30      691.39    202.27 o 
   4  12   1       22.44      218.64    175.03 o 
   5  12   1     1696.50     1831.22    281.85 o 
   6  12   1     3707.20     3929.36    277.21 o 
   1   0   2     2508.63     2531.14     95.07 o 
   2   0   2      131.01      140.50     36.37 o 
   3   0   2    51670.25    57831.72    929.17 o 
   4   0   2     2127.18     2324.07    100.88 o 
   5   0   2    12205.34    12332.84    252.45 o 
   6   0   2     1548.51     1621.05    114.10 o 
   7   0   2    70313.45    71725.99   1024.04 o 
   8   0   2     3463.15     3635.78    224.50 o 
   9   0   2    19964.87    20077.94    419.71 o 
  10   0   2     5741.91     5944.61    243.64 o 
  11   0   2    58095.08    56557.79    994.26 o 
  12   0   2     2416.85     2791.85    212.64 o 
  13   0   2    22416.50    23557.08    574.07 o 
  14   0   2      482.42       42.93    253.88 o 
  15   0   2    11839.74    12369.29   1028.37 o 
  16   0   2       51.13     1061.51    552.43 o 
   2   1   2    27313.67    30826.62    350.30 o 
   3   1   2     8796.79     9208.41    131.69 o 
   4   1   2     2006.39     2043.76     66.78 o 
   5   1   2     3535.73     3593.13    115.25 o 
   6   1   2    18967.21    19081.30    251.01 o 
   7   1   2     1402.13     1497.28     87.85 o 
   8   1   2     5105.59     5179.28    171.24 o 
   9   1   2        1.32       36.79     78.79 o 
  10   1   2     1726.34     1861.80    121.41 o 
  11   1   2     1351.02     1338.04    119.61 o 
  12   1   2     3103.13     2964.04    173.30 o 
  13   1   2     5465.91     5676.96    232.11 o 
  14   1   2      796.75      815.84    181.74 o 
  15   1   2     1141.68     1715.62    293.43 o 
  16   1   2      596.13      663.76    564.33 o 
   0   2   2    27971.23    31704.40    463.14 o 
   1   2   2     3261.59     3728.43    106.17 o 
   2   2   2      484.09      528.65     42.17 o 
   3   2   2     5139.26     5399.42     95.91 o 
   4   2   2    37043.96    37926.98    384.37 o 
   5   2   2       12.81       52.72     46.23 o 
   6   2   2     9289.65     8806.67    158.40 o 
   7   2   2     1672.78     1671.26     89.94 o 
   8   2   2    10629.10    10449.02    200.88 o 
   9   2   2     5737.36     5724.81    163.28 o 
  10   2   2     7168.01     7190.70    213.46 o 
  11   2   2     2496.91     2453.99    159.73 o 
  12   2   2      149.67      137.43    125.40 o 
  13   2   2     1513.64     1956.03    205.92 o 
  14   2   2     3266.10     3601.48    268.67 o 
  15   2   2     2356.29     2743.76    263.33 o 
  16   2   2     1335.34     1675.52    307.57 o 
   1   3   2    14337.87    15828.49    173.72 o 
   2   3   2      412.33      424.72     33.26 o 
   3   3   2      210.13      213.16     32.23 o 
   4   3   2      109.51       92.15     35.38 o 
   5   3   2    84331.48    86992.77    824.29 o 
   6   3   2     2645.71     2715.97     89.89 o 
   7   3   2    27954.65    26600.34    328.28 o 
   8   3   2     4638.29     4170.77    131.90 o 
   9   3   2    41499.96    39984.86    534.07 o 
  10   3   2     3752.18     3474.67    178.63 o 
  11   3   2    15050.93    14734.19    332.62 o 
  12   3   2     2234.05     2354.47    212.36 o 
  13   3   2    26584.77    25715.71    678.45 o 
  14   3   2      800.13      583.40    207.40 o 
  15   3   2    10311.11    10372.24    403.31 o 
  16   3   2       36.92     -199.01    199.01 o 
   0   4   2    12824.56    12699.41    220.39 o 
   1   4   2    31764.82    33570.75    338.50 o 
   2   4   2       49.12       28.97     32.99 o 
   3   4   2    25245.32    25331.87    283.88 o 
   4   4   2    13449.72    13480.46    221.29 o 
   5   4   2     7269.64     6939.98    137.01 o 
   6   4   2      911.26     1033.67     66.61 o 
   7   4   2      789.74      872.69     70.66 o 
   8   4   2     5038.28     5400.52    166.07 o 
   9   4   2     1206.20     1283.06    130.88 o 
  10   4   2     2005.28     2127.82    174.06 o 
  11   4   2     1374.11     1363.68    183.49 o 
  12   4   2       32.96     -168.08    168.08 o 
  13   4   2      820.95      732.61    203.65 o 
  14   4   2      704.77      891.52    215.88 o 
  15   4   2     8034.26     8464.65    384.45 o 
   1   5   2     6806.22     6983.52    117.73 o 
   2   5   2    26067.29    26772.44    304.31 o 
   3   5   2    12248.33    11889.71    164.76 o 
   4   5   2     6289.30     6076.42    122.63 o 
   5   5   2      137.37      167.59     48.04 o 
   6   5   2    18214.03    17697.03    269.36 o 
   7   5   2     4177.72     4152.81    149.51 o 
   8   5   2     9668.75     8647.86    220.27 o 
   9   5   2      848.14     1141.15    151.59 o 
  10   5   2     3848.15     3715.36    237.75 o 
  11   5   2    11951.55    12127.89    391.69 o 
  12   5   2     7323.31     6860.21    323.01 o 
  13   5   2     3133.52     3671.11    290.30 o 
  14   5   2      260.51      439.56    235.65 o 
  15   5   2      147.61      484.60    228.74 o 
   0   6   2       52.47      129.43     62.92 o 
   1   6   2     6449.73     6483.93    134.14 o 
   2   6   2      288.27      300.85     50.35 o 
   3   6   2    35944.89    36424.86    390.68 o 
   4   6   2     1152.71     1236.38     79.08 o 
   5   6   2     2371.64     2473.41    146.92 o 
   6   6   2     1726.10     1664.54    115.67 o 
   7   6   2    42152.73    40375.00    541.16 o 
   8   6   2     3248.42     2856.89    182.51 o 
   9   6   2    15479.90    14224.65    391.00 o 
  10   6   2     2975.97     3226.89    259.15 o 
  11   6   2    14447.84    14455.53    434.24 o 
  12   6   2     2789.27     2694.64    263.88 o 
  13   6   2     6792.19     7426.23    368.03 o 
  14   6   2      228.01      350.54    223.30 o 
   1   7   2    11480.85    11630.58    188.86 o 
   2   7   2     9532.72     9279.92    161.59 o 
   3   7   2    38527.42    38535.57    420.82 o 
   4   7   2      243.63      287.48    124.11 o 
   5   7   2    24600.69    22596.67    423.32 o 
   6   7   2     4433.98     4258.85    169.58 o 
   7   7   2      423.32      392.75    134.14 o 
   8   7   2      789.40      710.74    160.64 o 
   9   7   2      707.60      514.58    165.16 o 
  10   7   2       49.79     -138.03    153.24 o 
  11   7   2     1364.49     1426.67    223.99 o 
  12   7   2       89.92     -101.06    188.92 o 
  13   7   2      416.06       18.82    207.98 o 
  14   7   2      215.21      484.47    225.78 o 
   0   8   2    14179.87    14433.65    338.91 o 
   1   8   2     3306.78     3289.02    113.53 o 
   2   8   2     1371.27     1222.77     89.24 o 
   3   8   2       47.27      114.81     76.62 o 
   4   8   2    15639.50    15070.69    278.31 o 
   5   8   2    11131.65    10711.83    303.85 o 
   6   8   2    11141.05    10413.84    318.63 o 
   7   8   2       12.67      -60.24    182.63 o 
   8   8   2     3508.17     3340.08    232.08 o 
   9   8   2     8329.96     8558.39    334.11 o 
  10   8   2     5429.57     5609.73    305.22 o 
  11   8   2       95.89      523.88    197.68 o 
  12   8   2      503.22      616.74    236.41 o 
  13   8   2     4376.97     3984.23    328.08 o 
   1   9   2    27531.39    27794.21    385.12 o 
   2   9   2      289.94      394.42     96.97 o 
   3   9   2      215.25      175.67     90.67 o 
   4   9   2     1918.63     2072.44    175.29 o 
   5   9   2     8771.94     8995.65    331.00 o 
   6   9   2     1894.90     2170.81    194.08 o 
   7   9   2       77.49       91.68    145.38 o 
   8   9   2     1439.39     1652.05    201.86 o 
   9   9   2    22571.65    22155.06    546.79 o 
  10   9   2     2791.79     2464.26    277.27 o 
  11   9   2    10624.46    11277.03    449.00 o 
  12   9   2      472.05      856.39    240.40 o 
   0  10   2     9612.84     9891.26    603.02 o 
   1  10   2    14630.61    14747.21    307.74 o 
   2  10   2      848.58      923.41    133.96 o 
   3  10   2    12654.48    13116.01    356.48 o 
   4  10   2     1612.13     1722.45    253.07 o 
   5  10   2     7319.19     6843.48    285.85 o 
   6  10   2       60.22      -88.88    143.29 o 
   7  10   2     5292.13     5945.25    293.88 o 
   8  10   2      501.84      799.14    188.33 o 
   9  10   2      235.88      523.49    188.72 o 
  10  10   2      273.84      252.76    194.72 o 
   1  11   2     8236.78     8897.48    427.37 o 
   2  11   2     7156.09     7609.01    310.87 o 
   3  11   2      888.38      616.37    159.05 o 
   4  11   2     4037.88     4876.71    281.20 o 
   5  11   2     1226.19     1201.41    191.08 o 
   6  11   2     3913.81     4132.82    265.66 o 
   7  11   2    15313.64    15453.97    454.20 o 
   8  11   2     5909.59     6599.59    336.04 o 
   9  11   2      581.48      672.34    254.27 o 
   1  12   2     4534.78     4529.13    441.43 o 
   2  12   2        0.75       85.04    257.74 o 
   3  12   2     8425.47     8234.28    507.53 o 
   4  12   2      462.49      140.74    186.91 o 
   5  12   2      332.40      713.88    202.65 o 
   6  12   2     2550.98     2398.65    245.22 o 
   2   1   3     1523.54     1469.80     82.34 o 
   3   1   3    46058.61    50291.34    506.07 o 
   4   1   3    51991.82    55544.92    541.07 o 
   5   1   3    41093.53    40822.65    425.89 o 
   6   1   3     3706.74     3467.45    101.51 o 
   7   1   3    44848.38    43388.14    498.09 o 
   8   1   3    48546.36    48114.94    532.04 o 
   9   1   3    13779.24    13931.66    242.95 o 
  10   1   3     1697.90     1940.82    124.05 o 
  11   1   3     7966.56     8191.24    215.58 o 
  12   1   3    22964.02    22766.85    417.67 o 
  13   1   3    16439.56    17226.67    373.45 o 
  14   1   3      979.51     1237.00    228.48 o 
  15   1   3     8518.08     9460.03    476.02 o 
  16   1   3     9228.24    10898.17    585.66 o 
   0   2   3      691.55      575.71     70.81 o 
   1   2   3      542.82      546.48     41.64 o 
   2   2   3    20500.86    22372.00    276.15 o 
   3   2   3      818.69      928.59     67.10 o 
   4   2   3        5.44       58.04     35.32 o 
   5   2   3     7076.76     7406.59    133.97 o 
   6   2   3    52412.79    52733.93    545.06 o 
   7   2   3      124.36      196.03     63.93 o 
   8   2   3     1164.34     1216.44     92.63 o 
   9   2   3     2531.21     2712.85    124.12 o 
  10   2   3    36089.21    34941.43    494.91 o 
  11   2   3      574.96      369.20    126.73 o 
  12   2   3     1252.80     1230.97    156.05 o 
  13   2   3      190.16      269.90    148.02 o 
  14   2   3    14991.42    15545.68    425.68 o 
  15   2   3      838.71     1108.18    408.84 o 
  16   2   3     1510.68     1865.93    375.81 o 
   1   3   3    34521.63    37803.23    384.26 o 
   2   3   3    12097.29    12207.68    155.14 o 
   3   3   3    48062.34    49656.57    501.62 o 
   4   3   3        6.57       39.46     36.55 o 
   5   3   3    41690.06    40257.43    462.00 o 
   6   3   3     4332.66     4101.19    106.44 o 
   7   3   3    31809.83    30509.05    363.09 o 
   8   3   3      216.71      293.64     77.39 o 
   9   3   3    27152.84    24779.63    452.05 o 
  10   3   3      110.40      207.39    114.91 o 
  11   3   3    13362.78    12512.63    307.26 o 
  12   3   3      377.19      336.12    156.79 o 
  13   3   3     4179.95     4486.11    283.59 o 
  14   3   3      256.43      156.91    190.68 o 
  15   3   3     3577.03     3755.13    290.83 o 
  16   3   3       28.61      -63.56    270.02 o 
   0   4   3     5437.63     5473.32    138.47 o 
   1   4   3     1924.23     2302.35     65.90 o 
   2   4   3    10461.04    10806.13    143.79 o 
   3   4   3     2680.37     2761.30     71.62 o 
   4   4   3     5454.20     5317.91    120.12 o 
   5   4   3       70.60        6.26     47.24 o 
   6   4   3    26569.80    26289.12    308.56 o 
   7   4   3        4.52      100.47     71.73 o 
   8   4   3     4898.21     4993.25    175.68 o 
   9   4   3       76.73      149.46    114.32 o 
  10   4   3    19901.79    19527.09    374.36 o 
  11   4   3     1076.64     1006.44    175.94 o 
  12   4   3      650.46      959.00    194.80 o 
  13   4   3      888.11     1005.78    207.79 o 
  14   4   3     8286.32     8730.38    376.03 o 
  15   4   3       40.13        0.77    237.22 o 
   1   5   3    32446.21    33167.55    362.42 o 
   2   5   3     3022.97     2923.58     88.75 o 
   3   5   3    46843.77    46765.14    480.34 o 
   4   5   3    19639.38    19271.22    234.92 o 
   5   5   3    18884.24    18096.90    263.57 o 
   6   5   3      229.04      239.15     76.60 o 
   7   5   3     5570.52     5594.07    173.50 o 
   8   5   3    24434.79    23236.20    381.08 o 
   9   5   3    16390.39    15338.11    316.41 o 
  10   5   3      471.25      420.71    152.56 o 
  11   5   3    13640.01    12297.24    439.85 o 
  12   5   3    14542.16    13020.99    417.08 o 
  13   5   3     2165.40     2498.69    260.64 o 
  14   5   3     1126.48     1365.28    241.51 o 
  15   5   3     3293.82     3483.11    306.86 o 
   0   6   3    29105.43    29144.95    456.44 o 
   1   6   3      900.78      929.44     62.96 o 
   2   6   3       73.71      108.38     44.95 o 
   3   6   3      444.35      513.32     53.87 o 
   4   6   3    15575.49    14998.54    235.26 o 
   5   6   3      191.43      252.35     75.30 o 
   6   6   3      534.25      612.66     92.66 o 
   7   6   3      323.95      425.90     94.25 o 
   8   6   3     4546.52     4318.74    190.02 o 
   9   6   3      432.75      620.59    149.46 o 
  10   6   3      608.40      741.54    178.87 o 
  11   6   3      180.05      266.14    190.53 o 
  12   6   3       44.54      110.19    190.58 o 
  13   6   3        1.50      112.48    199.66 o 
  14   6   3      467.73      606.77    228.51 o 
   1   7   3    13276.18    13042.26    203.34 o 
   2   7   3     8524.07     8410.54    177.24 o 
   3   7   3    16095.25    15232.24    244.36 o 
   4   7   3     5545.82     5232.96    159.81 o 
   5   7   3    14544.23    13397.21    259.23 o 
   6   7   3     6950.44     6362.52    187.10 o 
   7   7   3     8017.17     7463.78    251.51 o 
   8   7   3     6468.14     5872.91    264.05 o 
   9   7   3     6670.17     6837.19    375.50 o 
  10   7   3     2074.61     2289.07    227.91 o 
  11   7   3     6826.65     6723.98    332.23 o 
  12   7   3     4045.39     4519.26    307.43 o 
  13   7   3     3663.56     3673.46    308.22 o 
  14   7   3       38.10      -27.21    227.90 o 
   0   8   3     3977.16     4066.44    169.16 o 
   1   8   3      475.82      570.47     72.61 o 
   2   8   3     1150.16     1295.97    100.74 o 
   3   8   3      103.05      281.35     84.19 o 
   4   8   3     1048.88     1215.81    114.00 o 
   5   8   3      415.14      419.41    108.44 o 
   6   8   3     8824.10     8337.64    263.27 o 
   7   8   3      310.84       91.85    135.71 o 
   8   8   3      226.34      310.23    158.12 o 
   9   8   3      766.96     1064.78    193.88 o 
  10   8   3     5537.08     5544.57    374.13 o 
  11   8   3      270.36      271.81    193.63 o 
  12   8   3      362.78      454.54    204.75 o 
  13   8   3       29.62      -27.97    205.33 o 
   1   9   3    11536.69    11161.08    303.51 o 
   2   9   3    21707.73    21295.11    348.09 o 
   3   9   3     2551.28     2346.21    132.95 o 
   4   9   3       95.26      159.12    102.78 o 
   5   9   3     5117.85     5047.50    240.35 o 
   6   9   3    10282.09     9979.69    328.76 o 
   7   9   3     8930.85     8833.20    326.88 o 
   8   9   3      642.48      930.68    213.54 o 
   9   9   3     2797.13     2693.79    251.14 o 
  10   9   3     1405.84     1573.37    229.41 o 
  11   9   3     1540.00     1923.22    252.05 o 
  12   9   3      448.20      474.04    225.15 o 
   0  10   3     8346.59     8658.13    388.97 o 
   1  10   3       24.25      -91.31     91.31 o 
   2  10   3      100.83      434.00    100.53 o 
   3  10   3       25.66      -20.89    124.64 o 
   4  10   3     9304.22     9104.67    309.26 o 
   5  10   3      162.81      331.19    165.07 o 
   6  10   3     1344.98     1407.38    190.63 o 
   7  10   3        3.55      133.53    155.47 o 
   8  10   3     2789.61     3097.45    251.84 o 
   9  10   3       66.59      -70.11    177.69 o 
  10  10   3      314.79      452.71    323.45 o 
   1  11   3     3233.07     3690.85    265.63 o 
   2  11   3      888.27      822.45    195.15 o 
   3  11   3     1709.39     2161.56    198.23 o 
   4  11   3      790.97      976.79    179.19 o 
   5  11   3     2553.46     2808.03    230.92 o 
   6  11   3      340.19      410.99    174.33 o 
   7  11   3     3189.65     3824.82    385.91 o 
   8  11   3     1195.84     1203.20    209.55 o 
   9  11   3     1189.40     1111.43    217.19 o 
   0  12   3    11245.46    11600.14    905.98 o 
   1  12   3      604.30      489.30    266.02 o 
   2  12   3       76.45      -88.75    363.30 o 
   3  12   3      236.69      169.16    222.09 o 
   4  12   3    10816.14    11889.74    431.57 o 
   5  12   3      624.07      798.44    193.37 o 
   6  12   3       35.65       48.78    176.05 o 
   1   0   4     3091.82     3366.55     81.20 o 
   2   0   4      977.92      986.23     51.64 o 
   3   0   4     2029.28     2206.86    120.74 o 
   4   0   4    93806.65   100761.82   1317.05 o 
   5   0   4     1206.48     1281.05     90.98 o 
   6   0   4      225.62      375.77     83.12 o 
   7   0   4      565.94      749.80    105.43 o 
   8   0   4    21688.12    20856.18    408.97 o 
   9   0   4      257.26      208.71    109.25 o 
  10   0   4      422.15      711.97    138.86 o 
  11   0   4     3222.94     3216.57    249.80 o 
  12   0   4      240.12      328.92    170.96 o 
  13   0   4     2324.14     2399.55    389.55 o 
  14   0   4       19.01       76.67    255.44 o 
  15   0   4    14397.57    14677.82    655.55 o 
  16   0   4     5261.10     6465.11    851.59 o 
   2   1   4       45.99       53.14     35.93 o 
   3   1   4       28.88       40.93     32.10 o 
   4   1   4     4573.31     4579.67     99.08 o 
   5   1   4    24608.14    25246.56    288.42 o 
   6   1   4      188.04      242.18     55.07 o 
   7   1   4     4475.11     4693.04    124.25 o 
   8   1   4    15106.96    14583.81    233.69 o 
   9   1   4    25530.33    25397.79    355.93 o 
  10   1   4      362.34      364.65     94.94 o 
  11   1   4    15754.10    14874.13    306.17 o 
  12   1   4     9423.88     9884.21    280.44 o 
  13   1   4     4519.23     4209.27    229.15 o 
  14   1   4       91.91      125.58    221.08 o 
  15   1   4     6249.15     6048.42    460.56 o 
  16   1   4     1294.12     1121.46    305.11 o 
   0   2   4     3460.69     3845.00    103.18 o 
   1   2   4    19178.30    21240.89    261.83 o 
   2   2   4      593.38      694.04     50.59 o 
   3   2   4    35197.63    37582.75    444.88 o 
   4   2   4       19.89       38.80     44.88 o 
   5   2   4     1202.18     1234.17     65.08 o 
   6   2   4      893.51      997.76     68.33 o 
   7   2   4    39566.76    38074.54    432.09 o 
   8   2   4       15.78      -35.89     67.81 o 
   9   2   4     7895.51     7865.84    271.20 o 
  10   2   4     7021.12     7121.67    290.85 o 
  11   2   4     8946.66     9245.59    266.03 o 
  12   2   4     1085.26      936.49    151.09 o 
  13   2   4     5018.47     4841.98    229.62 o 
  14   2   4      810.92      716.02    195.67 o 
  15   2   4     2476.47     2050.90    366.30 o 
  16   2   4       65.33     -106.42    295.62 o 
   1   3   4       34.78       71.62     29.36 o 
   2   3   4    59681.69    63883.73    705.44 o 
   3   3   4     4923.61     5060.16    120.90 o 
   4   3   4        3.93       23.59     52.06 o 
   5   3   4     3500.73     3429.17    106.85 o 
   6   3   4    46380.86    47523.64    524.00 o 
   7   3   4     1420.09     1440.39     86.78 o 
   8   3   4       14.72       13.89     86.41 o 
   9   3   4     6158.77     6347.20    206.30 o 
  10   3   4     5485.98     5275.25    203.65 o 
  11   3   4        4.73       81.16    124.75 o 
  12   3   4        1.13     -131.72    131.72 o 
  13   3   4     5806.62     5887.11    288.25 o 
  14   3   4     1127.13     1298.27    223.38 o 
  15   3   4     1202.87     1811.19    245.04 o 
  16   3   4       48.42      713.92    321.43 o 
   0   4   4     3441.34     3321.21    107.95 o 
   1   4   4     1942.29     2106.86     61.49 o 
   2   4   4      517.21      574.71     45.17 o 
   3   4   4    23593.22    24224.49    280.59 o 
   4   4   4       33.87       26.11     45.39 o 
   5   4   4    10555.36    10284.48    197.95 o 
   6   4   4    22309.33    21303.13    351.33 o 
   7   4   4    15740.09    14402.83    272.96 o 
   8   4   4     1386.32     1267.37    119.38 o 
   9   4   4    14499.96    13987.51    301.06 o 
  10   4   4    15962.58    14982.08    326.01 o 
  11   4   4     9278.44     9026.11    297.70 o 
  12   4   4        6.53     -140.98    165.21 o 
  13   4   4    12684.72    12365.49    414.16 o 
  14   4   4     8123.29     8144.96    420.32 o 
  15   4   4      329.62      426.66    216.17 o 
   1   5   4    86467.15    89434.03    837.72 o 
   2   5   4     4105.01     4213.05     99.24 o 
   3   5   4     4006.01     3944.15    107.60 o 
   4   5   4       51.02        9.41     44.39 o 
   5   5   4    26960.73    25631.52    391.94 o 
   6   5   4      133.98      277.57     83.17 o 
   7   5   4     1494.86     1547.22    116.06 o 
   8   5   4      170.84      129.96     94.99 o 
   9   5   4    28801.88    27566.73    521.88 o 
  10   5   4      408.05      513.07    142.91 o 
  11   5   4     8159.60     8214.13    315.87 o 
  12   5   4      330.02      430.77    268.55 o 
  13   5   4      618.78      536.74    203.73 o 
  14   5   4     1211.10     1190.19    239.75 o 
  15   5   4      893.03      884.15    242.16 o 
   0   6   4    41090.08    41334.44    671.08 o 
   1   6   4      159.43      137.03     46.74 o 
   2   6   4     1345.37     1429.60     73.13 o 
   3   6   4      424.97      413.07     51.73 o 
   4   6   4    22476.32    21685.06    327.84 o 
   5   6   4      182.71      341.96     85.05 o 
   6   6   4       12.55       73.74     80.08 o 
   7   6   4       51.45      116.33     89.86 o 
   8   6   4    15893.11    14856.18    304.78 o 
   9   6   4     2103.86     2108.79    184.52 o 
  10   6   4     1043.14     1307.95    194.53 o 
  11   6   4     5900.44     5591.82    296.18 o 
  12   6   4       22.14      -13.64    179.48 o 
  13   6   4      167.24     -146.12    191.89 o 
  14   6   4       29.28      -83.74    204.81 o 
   1   7   4       11.63       87.44     52.34 o 
   2   7   4      528.47      576.46     68.04 o 
   3   7   4      547.69      515.41     82.90 o 
   4   7   4     9802.77     9798.83    216.04 o 
   5   7   4    26729.90    25329.92    409.36 o 
   6   7   4      643.35      633.04    102.00 o 
   7   7   4    25058.57    23668.18    421.22 o 
   8   7   4    18443.29    16920.51    416.37 o 
   9   7   4     1360.17     1370.88    196.83 o 
  10   7   4      713.21      974.34    193.11 o 
  11   7   4     4340.91     4940.96    300.50 o 
  12   7   4     8736.71     8212.93    372.35 o 
  13   7   4     4444.08     5143.58    456.68 o 
  14   7   4        6.52       99.74    217.10 o 
   0   8   4     6051.75     6087.00    215.49 o 
   1   8   4    30689.15    30197.62    454.31 o 
   2   8   4      692.70      850.84     96.06 o 
   3   8   4    44267.07    43587.95    566.74 o 
   4   8   4     5840.38     6186.05    183.30 o 
   5   8   4     4470.54     4363.21    166.67 o 
   6   8   4      119.72       -1.77    111.10 o 
   7   8   4    22483.90    21973.27    451.59 o 
   8   8   4      892.55      760.10    171.77 o 
   9   8   4       79.29      305.27    268.97 o 
  10   8   4      940.27      703.07    202.58 o 
  11   8   4     7211.59     7926.80    368.66 o 
  12   8   4      503.34      729.44    220.32 o 
  13   8   4     3256.47     4331.57    335.79 o 
   1   9   4     3759.72     3823.96    150.30 o 
   2   9   4    12626.46    11273.18    295.08 o 
   3   9   4     5465.28     5383.71    180.39 o 
   4   9   4     1816.97     1762.77    135.35 o 
   5   9   4     2674.19     2478.71    179.13 o 
   6   9   4     6237.02     6233.89    299.12 o 
   7   9   4      270.60      136.28    153.37 o 
   8   9   4     1187.90     1034.63    192.68 o 
   9   9   4      706.20      644.38    189.09 o 
  10   9   4     1632.62     1517.78    239.45 o 
  11   9   4     5687.54     6391.35    359.16 o 
  12   9   4      739.20      566.37    224.96 o 
   0  10   4      713.36      544.76    181.62 o 
   1  10   4        1.22      -93.38     93.38 o 
   2  10   4     4732.93     4847.59    178.56 o 
   3  10   4     1840.41     1894.53    153.35 o 
   4  10   4      885.08      721.28    140.83 o 
   5  10   4     2043.60     2067.24    200.65 o 
   6  10   4     6196.11     6149.12    285.42 o 
   7  10   4     3956.48     3865.57    290.45 o 
   8  10   4       48.09       53.20    170.73 o 
   9  10   4     5918.62     6124.73    327.95 o 
  10  10   4     9446.43     8938.90    392.84 o 
   1  11   4     9808.42     9847.11    344.09 o 
   2  11   4     6191.94     6702.20    345.44 o 
   3  11   4    23398.02    22551.79    544.73 o 
   4  11   4       39.73      -81.95    143.78 o 
   5  11   4    36504.71    36334.41    774.57 o 
   6  11   4      355.25      588.63    181.57 o 
   7  11   4      335.55      104.96    173.52 o 
   8  11   4      222.90      247.94    179.53 o 
   0  12   4     1076.40     1220.31    843.94 o 
   1  12   4       57.09     -124.60    271.71 o 
   2  12   4        6.76       30.86    255.40 o 
   3  12   4      142.72      424.62    234.58 o 
   4  12   4     4208.55     4048.68    921.28 o 
   5  12   4      947.27      743.13    291.90 o 
   6  12   4     3898.88     4118.36    317.05 o 
   1   1   5    27391.51    29823.19    411.25 o 
   2   1   5    15839.77    17168.55    212.45 o 
   3   1   5    66638.73    74609.36    728.78 o 
   4   1   5       10.62       40.10     36.72 o 
   5   1   5    14491.54    14608.26    194.65 o 
   6   1   5     4751.57     4615.95    148.03 o 
   7   1   5    20533.41    21104.55    278.76 o 
   8   1   5     5035.19     5125.44    139.06 o 
   9   1   5      423.27      355.74     83.06 o 
  10   1   5      113.17       52.68     91.54 o 
  11   1   5     6746.22     6868.82    232.21 o 
  12   1   5     2814.37     3022.33    187.05 o 
  13   1   5       93.74       77.10    150.08 o 
  14   1   5      676.22      819.54    218.00 o 
  15   1   5        7.76     -166.00    200.58 o 
  16   1   5     3622.30     4100.65    448.12 o 
   0   2   5    11683.48    12604.29    213.16 o 
   1   2   5    69601.42    77729.16    751.12 o 
   2   2   5       27.25      -39.34     39.34 o 
   3   2   5    26058.88    27314.90    346.60 o 
   4   2   5     1740.10     1734.03     84.53 o 
   5   2   5    55851.59    57283.95    631.48 o 
   6   2   5       79.62      194.57     54.05 o 
   7   2   5     3013.45     2860.75    103.78 o 
   8   2   5     3219.94     3157.90    136.46 o 
   9   2   5    19566.96    18520.33    349.38 o 
  10   2   5     5525.23     5400.59    203.41 o 
  11   2   5        1.20       17.47    137.47 o 
  12   2   5       63.17     -127.22    127.22 o 
  13   2   5     1835.32     2052.75    186.31 o 
  14   2   5     2624.47     2743.83    240.02 o 
  15   2   5      696.58      730.05    290.08 o 
  16   2   5        7.62     -358.78    358.78 o 
   1   3   5    10360.85    11394.65    145.26 o 
   2   3   5     4436.46     4657.63    113.33 o 
   3   3   5     4364.53     4352.33    153.98 o 
   4   3   5        9.84       -4.20     51.87 o 
   5   3   5       55.31      134.88     60.74 o 
   6   3   5     3871.61     3815.00    127.69 o 
   7   3   5     5090.90     4739.82    159.73 o 
   8   3   5     1975.20     1850.04    129.21 o 
   9   3   5      352.43      441.08    108.43 o 
  10   3   5      193.97       90.63    114.32 o 
  11   3   5      731.01      589.51    138.43 o 
  12   3   5      516.53      467.73    147.73 o 
  13   3   5     2405.24     2523.02    216.22 o 
  14   3   5      374.80      167.26    191.82 o 
  15   3   5      442.38      374.39    227.52 o 
  16   3   5     1025.70      491.49    328.22 o 
   0   4   5    25710.68    25937.29    427.93 o 
   1   4   5    22200.09    23141.56    253.99 o 
   2   4   5     1604.95     1517.03     59.57 o 
   3   4   5    15980.47    15887.94    244.07 o 
   4   4   5     1662.40     1881.22     92.73 o 
   5   4   5     9998.52    10023.87    203.38 o 
   6   4   5       47.22      -43.67     72.20 o 
   7   4   5     3994.64     4130.88    156.92 o 
   8   4   5     4373.41     4379.11    193.27 o 
   9   4   5     2789.64     2910.57    163.22 o 
  10   4   5     7152.86     7287.41    240.32 o 
  11   4   5     1261.14     1382.68    193.31 o 
  12   4   5        5.84     -142.01    164.87 o 
  13   4   5       18.89      -71.93    177.54 o 
  14   4   5     1414.25     2094.92    251.78 o 
  15   4   5       53.52      146.59    210.93 o 
   1   5   5    27322.98    27810.78    304.16 o 
   2   5   5     3057.83     2956.77     84.48 o 
   3   5   5    41172.44    41597.61    450.67 o 
   4   5   5        9.16       13.34     60.87 o 
   5   5   5     5069.18     5185.26    153.58 o 
   6   5   5      351.96      255.34     83.82 o 
   7   5   5    29433.66    27262.26    928.63 o 
   8   5   5      114.82      136.49    106.39 o 
   9   5   5      952.99      950.64    129.52 o 
  10   5   5      849.24      808.80    138.63 o 
  11   5   5     4312.06     4513.35    255.52 o 
  12   5   5     2466.44     2818.19    251.53 o 
  13   5   5      316.62      380.43    201.75 o 
  14   5   5        4.99     -139.26    199.90 o 
  15   5   5       39.90      211.93    220.17 o 
   0   6   5    23896.92    24436.57    402.76 o 
   1   6   5     9563.11     9387.95    160.03 o 
   2   6   5     5035.65     5052.76    119.22 o 
   3   6   5     3259.56     3387.53    110.49 o 
   4   6   5      750.87      883.88     88.85 o 
   5   6   5     6991.72     6741.01    185.29 o 
   6   6   5       16.63        1.58     83.72 o 
   7   6   5      673.32      745.51    126.80 o 
   8   6   5     5058.48     5209.84    194.41 o 
   9   6   5     3537.92     3565.30    198.54 o 
  10   6   5     5794.65     5972.45    271.39 o 
  11   6   5     6394.40     6353.29    347.01 o 
  12   6   5       27.56      167.82    199.04 o 
  13   6   5     2690.55     3229.11    279.48 o 
  14   6   5      186.68       43.75    207.88 o 
   1   7   5     8983.45     9070.91    168.28 o 
   2   7   5     2752.48     2653.72    106.53 o 
   3   7   5     2098.51     2066.06    112.84 o 
   4   7   5       58.87        9.25     75.71 o 
   5   7   5     7427.77     7131.27    204.87 o 
   6   7   5     1287.40     1511.45    123.20 o 
   7   7   5       55.44       90.79     98.90 o 
   8   7   5      438.94      481.31    140.70 o 
   9   7   5     2500.93     2313.67    211.22 o 
  10   7   5     1512.65     1081.28    222.09 o 
  11   7   5      155.63      -53.42    198.15 o 
  12   7   5     3661.14     3507.67    284.00 o 
  13   7   5     1253.69     1394.41    243.79 o 
   0   8   5      309.71      308.92    117.26 o 
   1   8   5    11032.86    10569.09    230.51 o 
   2   8   5     2414.14     2494.42    124.54 o 
   3   8   5     3370.55     3015.91    138.64 o 
   4   8   5     4228.56     4241.99    160.52 o 
   5   8   5    15737.19    14958.32    313.06 o 
   6   8   5     2074.55     2144.06    140.87 o 
   7   8   5     1503.65     1534.11    172.37 o 
   8   8   5      955.23      902.51    179.04 o 
   9   8   5     4535.53     4559.82    277.44 o 
  10   8   5      445.69      753.64    203.67 o 
  11   8   5       15.38       43.04    183.60 o 
  12   8   5     1364.71     1920.68    256.65 o 
  13   8   5      368.27       41.36    215.84 o 
   1   9   5     2992.08     3066.78    184.87 o 
   2   9   5     5541.60     5169.38    172.65 o 
   3   9   5     3282.57     3192.04    150.19 o 
   4   9   5      997.00     1184.22    135.19 o 
   5   9   5      499.20      734.27    132.95 o 
   6   9   5     1494.33     1518.78    172.06 o 
   7   9   5     5248.86     5402.41    275.51 o 
   8   9   5     1367.46     1795.43    234.19 o 
   9   9   5     3811.00     4049.66    276.91 o 
  10   9   5      841.69      735.73    210.29 o 
  11   9   5     2515.57     3486.69    364.56 o 
   0  10   5      587.27      526.48    183.91 o 
   1  10   5      458.08      528.48    145.24 o 
   2  10   5     2549.36     2683.93    157.10 o 
   3  10   5     2600.17     2707.67    165.10 o 
   4  10   5     3544.47     3616.01    222.16 o 
   5  10   5      226.88      518.57    177.50 o 
   6  10   5     1633.54     1697.37    222.83 o 
   7  10   5     4030.54     4560.26    275.21 o 
   8  10   5      447.34      904.22    200.30 o 
   9  10   5     1642.62     1777.31    237.89 o 
  10  10   5       67.01      531.95    208.90 o 
   1  11   5     2409.76     2335.56    214.31 o 
   2  11   5        4.11     -145.10    145.10 o 
   3  11   5     1011.13     1154.62    225.34 o 
   4  11   5      123.20      -18.19    198.99 o 
   5  11   5       41.35      299.49    166.11 o 
   6  11   5      108.69       96.43    166.45 o 
   7  11   5     2523.26     2735.54    257.15 o 
   8  11   5        9.08      307.27    183.31 o 
   0  12   5       21.76       16.59    191.66 o 
   1  12   5      394.90      724.77    210.75 o 
   2  12   5     1226.41     1166.00    789.55 o 
   3  12   5      212.11      284.48    234.88 o 
   4  12   5     5449.96     5099.48    403.08 o 
   5  12   5     1675.14     1745.82    380.24 o 
   6  12   5     2587.54     3275.60    304.02 o 
   0   0   6       25.11     -101.99    101.99 o 
   1   0   6    46586.73    52723.30    795.70 o 
   2   0   6   152996.03   172709.05   2178.99 o 
   3   0   6    28518.57    31034.57    449.86 o 
   4   0   6   195034.34   205663.78   2613.44 o 
   5   0   6    27497.32    27815.22    437.99 o 
   6   0   6       69.07      185.05     71.60 o 
   7   0   6     3154.56     3138.42    146.71 o 
   8   0   6       41.18       21.80     92.92 o 
   9   0   6    11396.00    11475.22    341.50 o 
  10   0   6    51063.42    49445.07    800.48 o 
  11   0   6       77.21      107.31    154.24 o 
  12   0   6    37321.87    36636.05   1489.82 o 
  13   0   6     1090.89     1427.59    306.40 o 
  14   0   6     2422.49     2833.60    370.74 o 
  15   0   6     1378.50     1858.27    539.17 o 
  16   0   6     1024.35     1877.49    596.37 o 
   1   1   6     4513.86     4923.57    108.92 o 
   2   1   6   324636.63   364120.88   3209.94 o 
   3   1   6    13353.43    13656.05    165.49 o 
   4   1   6    28171.49    29168.64    311.21 o 
   5   1   6      843.84      895.52     66.52 o 
   6   1   6    52467.26    53624.44    551.14 o 
   7   1   6     9465.97     9700.97    173.73 o 
   8   1   6    19884.08    20007.87    282.26 o 
   9   1   6       41.51       91.39     81.37 o 
  10   1   6      930.93     1344.66    133.97 o 
  11   1   6     3191.99     3545.10    221.48 o 
  12   1   6     5264.16     5476.97    241.56 o 
  13   1   6      285.68      589.71    193.98 o 
  14   1   6     1490.36     2031.25    251.04 o 
  15   1   6      184.91      330.78    215.80 o 
  16   1   6      525.02     1223.15    313.42 o 
   1   2   6     1686.53     1731.71     55.65 o 
   2   2   6    11822.91    12398.77    191.27 o 
   3   2   6      737.13      816.78     63.69 o 
   4   2   6   349832.72   375458.22   3863.62 o 
   5   2   6     2569.93     2660.13    119.86 o 
   6   2   6   156136.80   160214.66   1604.53 o 
   7   2   6      277.76      322.65     63.14 o 
   8   2   6     1163.31     1189.79    114.53 o 
   9   2   6     1866.48     2008.63    150.59 o 
  10   2   6     2775.09     3276.05    299.90 o 
  11   2   6      196.67      179.30    128.54 o 
  12   2   6     8463.53     8777.52    279.20 o 
  13   2   6       78.03     -142.19    142.19 o 
  14   2   6    28676.18    30586.58    892.36 o 
  15   2   6        7.41      227.18    276.91 o 
  16   2   6    10017.54     9622.82   1144.32 o 
   1   3   6    18814.15    19692.01    221.59 o 
   2   3   6    37491.02    38955.54    466.55 o 
   3   3   6    24739.47    24356.30    326.88 o 
   4   3   6    20802.46    20760.57    300.75 o 
   5   3   6     9112.27     9074.53    191.00 o 
   6   3   6    16673.10    17250.98    292.81 o 
   7   3   6    10134.33    10219.24    230.41 o 
   8   3   6    18686.73    18330.72    331.74 o 
   9   3   6       26.88       86.99    107.95 o 
  10   3   6     9892.22     9373.31    259.50 o 
  11   3   6     3796.38     3907.14    238.59 o 
  12   3   6     4346.80     4275.36    218.64 o 
  13   3   6      447.83      486.80    163.14 o 
  14   3   6     3478.34     3398.20    256.94 o 
  15   3   6       48.04        5.61    285.23 o 
   0   4   6   344771.34   365444.84   4578.32 o 
   1   4   6     8292.37     8493.30    132.08 o 
   2   4   6    48556.51    49053.66    512.62 o 
   3   4   6     1076.24     1166.66     79.78 o 
   4   4   6    13869.39    13822.07    236.56 o 
   5   4   6    14538.25    14143.46    272.45 o 
   6   4   6     7225.20     6962.10    197.99 o 
   7   4   6       39.31      123.92     88.96 o 
   8   4   6    54058.58    53155.90    699.04 o 
   9   4   6     7173.05     7029.96    223.02 o 
  10   4   6    24015.88    22690.05    439.86 o 
  11   4   6     1246.97     1403.11    163.13 o 
  12   4   6    10857.11    10105.29    329.88 o 
  13   4   6     1861.05     2222.08    237.49 o 
  14   4   6     3016.09     3534.21    287.55 o 
  15   4   6      880.95     1023.03    295.23 o 
   1   5   6      683.27      683.86     56.70 o 
   2   5   6   119384.00   126033.62   1165.38 o 
   3   5   6        0.34      -38.54     59.62 o 
   4   5   6    23744.32    23111.08    341.27 o 
   5   5   6      623.50      672.05     86.60 o 
   6   5   6    34253.53    32685.01    494.54 o 
   7   5   6      200.70      159.72    100.38 o 
   8   5   6    43495.52    41822.93    587.54 o 
   9   5   6      304.48      388.27    121.10 o 
  10   5   6     3438.66     3357.83    189.72 o 
  11   5   6       19.64      -59.81    148.61 o 
  12   5   6    31293.42    31348.46    672.83 o 
  13   5   6      827.08      850.18    219.73 o 
  14   5   6      568.64      705.71    228.52 o 
  15   5   6      143.05     -125.52    294.59 o 
   0   6   6    53106.06    53818.18    768.61 o 
   1   6   6     4454.55     4801.43    110.65 o 
   2   6   6     7885.62     7700.67    151.38 o 
   3   6   6     2826.15     2975.28    121.90 o 
   4   6   6     4131.84     4216.92    145.81 o 
   5   6   6     4428.96     4332.26    155.45 o 
   6   6   6    47870.39    44285.51    672.98 o 
   7   6   6      633.68      876.76    123.99 o 
   8   6   6    22311.20    21156.65    381.33 o 
   9   6   6     1758.27     1755.81    191.47 o 
  10   6   6       40.98      287.01    160.02 o 
  11   6   6      124.46      120.97    165.41 o 
  12   6   6      178.86      417.96    190.92 o 
  13   6   6      350.17      634.96    214.82 o 
  14   6   6    10161.26     9928.57    731.36 o 
   1   7   6     3056.41     3240.28    107.74 o 
   2   7   6    45870.05    45066.32    570.05 o 
   3   7   6     3751.41     3332.63    135.56 o 
   4   7   6      138.23      101.82     79.90 o 
   5   7   6      359.65      291.00     92.59 o 
   6   7   6    17342.35    16290.39    336.17 o 
   7   7   6     8098.04     8230.13    250.82 o 
   8   7   6      660.92      618.72    140.51 o 
   9   7   6      563.33      646.87    165.68 o 
  10   7   6       62.83      -89.98    163.81 o 
  11   7   6     1780.08     1784.79    227.82 o 
  12   7   6       12.33     -182.42    182.42 o 
  13   7   6     2109.13     2655.66    275.50 o 
   0   8   6   103981.14   101226.74   1516.56 o 
   1   8   6     1277.48     1479.32    107.57 o 
   2   8   6    26750.92    26168.71    391.89 o 
   3   8   6       83.82       79.38     82.72 o 
   4   8   6     6471.84     6821.82    197.14 o 
   5   8   6     1323.02     1365.30    122.30 o 
   6   8   6     7010.04     7121.07    218.29 o 
   7   8   6      414.52      426.52    171.61 o 
   8   8   6    22127.80    20954.46    541.10 o 
   9   8   6      648.72      504.47    203.66 o 
  10   8   6    57792.59    56463.55   1308.35 o 
  11   8   6      661.72      309.79    200.77 o 
  12   8   6     1748.04     2029.67    333.73 o 
   1   9   6      600.78      487.07    109.04 o 
   2   9   6       86.61      191.07     91.39 o 
   3   9   6        3.40       33.93     87.92 o 
   4   9   6     4249.69     4505.32    179.33 o 
   5   9   6       11.10     -108.84    108.84 o 
   6   9   6       97.91      230.16    138.11 o 
   7   9   6      781.51      881.15    241.73 o 
   8   9   6     4105.09     3838.19    266.01 o 
   9   9   6      225.94      317.93    191.86 o 
  10   9   6      503.17      379.72    198.84 o 
  11   9   6        4.16      242.40    205.54 o 
   0  10   6     4839.02     4594.95    314.71 o 
   1  10   6      900.37     1125.82    150.18 o 
   2  10   6     2869.58     2919.08    175.41 o 
   3  10   6       14.33      -51.39     97.14 o 
   4  10   6    25842.49    26393.09    472.88 o 
   5  10   6     1587.40     1424.91    171.09 o 
   6  10   6     5424.09     5572.16    291.98 o 
   7  10   6      612.91      416.01    212.09 o 
   8  10   6      583.79      817.79    200.80 o 
   9  10   6     1418.57     1523.41    278.98 o 
  10  10   6     1737.44     2152.66    265.19 o 
   1  11   6      100.65       83.00    130.65 o 
   2  11   6    14409.38    14433.24    426.51 o 
   3  11   6     2554.45     3076.18    243.02 o 
   4  11   6     7543.77     7403.64    856.71 o 
   5  11   6       72.72      -29.17    155.32 o 
   6  11   6     5833.22     6113.56    344.49 o 
   7  11   6      470.41      925.30    203.17 o 
   8  11   6    19692.54    19756.51    544.11 o 
   0  12   6     6612.35     7324.50    426.49 o 
   1  12   6      131.21      -38.94    234.62 o 
   2  12   6     3246.88     3465.91    297.99 o 
   3  12   6       39.34     -194.62    469.99 o 
   4  12   6       12.61      144.15    298.40 o 
   5  12   6       69.46      402.41    295.57 o 
   1   1   7    22080.82    24511.51    255.93 o 
   2   1   7     1180.80     1139.43     54.67 o 
   3   1   7      370.52      347.76     37.86 o 
   4   1   7     3380.76     3333.18     94.93 o 
   5   1   7     9029.08     8850.68    141.64 o 
   6   1   7      752.38      878.84     64.17 o 
   7   1   7     3334.59     3245.23    105.64 o 
   8   1   7    18760.16    18589.81    267.64 o 
   9   1   7    12714.12    12271.93    248.18 o 
  10   1   7      231.96      240.59    112.47 o 
  11   1   7      354.72      398.94    127.31 o 
  12   1   7     8649.09     8445.05    313.32 o 
  13   1   7     1136.98     1028.69    252.75 o 
  14   1   7     3141.55     3235.41    297.86 o 
  15   1   7      136.85      115.10    209.93 o 
  16   1   7     6292.00     7366.29    428.87 o 
   0   2   7     9215.81     9147.59    218.42 o 
   1   2   7     3888.98     3997.36     81.35 o 
   2   2   7     1905.98     1845.66     71.78 o 
   3   2   7     8723.67     9028.98    168.55 o 
   4   2   7    12662.61    11964.56    207.99 o 
   5   2   7     1714.83     1791.75    110.65 o 
   6   2   7     4682.01     4515.55    128.13 o 
   7   2   7     7431.70     6888.91    167.46 o 
   8   2   7       79.79       51.62    121.24 o 
   9   2   7      334.03      438.11    112.20 o 
  10   2   7    26679.89    26139.07    496.29 o 
  11   2   7     2816.10     2833.81    183.46 o 
  12   2   7      391.09      408.91    152.57 o 
  13   2   7      174.76       26.05    165.07 o 
  14   2   7    10448.52    11149.90    428.16 o 
  15   2   7      488.57      751.92    296.25 o 
  16   2   7     2299.94     1890.05    347.16 o 
   1   3   7     2975.92     3094.82     76.08 o 
   2   3   7     9531.77     9594.23    174.06 o 
   3   3   7      244.94      256.61     59.73 o 
   4   3   7     4139.42     3797.30    121.43 o 
   5   3   7        8.55      -59.09     60.38 o 
   6   3   7     8887.94     8680.61    201.64 o 
   7   3   7     2125.80     2154.42    128.75 o 
   8   3   7      476.26      301.49     99.10 o 
   9   3   7     4158.84     3623.86    178.48 o 
  10   3   7      318.33      206.62    121.60 o 
  11   3   7      258.73      301.58    131.97 o 
  12   3   7      788.08      788.40    161.18 o 
  13   3   7      314.30      174.78    156.69 o 
  14   3   7       32.18       36.65    190.16 o 
  15   3   7       41.32      236.06    291.22 o 
   0   4   7     7994.22     7558.66    284.43 o 
   1   4   7    10236.58    10067.00    209.73 o 
   2   4   7     4979.04     4892.74    139.27 o 
   3   4   7    23032.90    22452.17    321.83 o 
   4   4   7     2205.06     2173.73    127.85 o 
   5   4   7     1287.41     1251.06     96.17 o 
   6   4   7      165.43      204.23     87.17 o 
   7   4   7    13812.51    13675.16    281.58 o 
   8   4   7      711.24      889.08    118.87 o 
   9   4   7       89.34       12.92    110.85 o 
  10   4   7     9741.68     9172.02    291.60 o 
  11   4   7     4998.22     4711.66    221.09 o 
  12   4   7       32.34        4.78    144.48 o 
  13   4   7      199.04      127.69    184.38 o 
  14   4   7      945.62      900.16    218.49 o 
  15   4   7     1330.94     1624.51    286.09 o 
   1   5   7      440.94      556.77     54.09 o 
   2   5   7    10369.64    10224.50    157.71 o 
   3   5   7     7332.80     6973.03    168.67 o 
   4   5   7     2951.81     3057.33    127.62 o 
   5   5   7     8518.09     8055.70    198.14 o 
   6   5   7     3755.18     3849.56    153.32 o 
   7   5   7      178.08      145.29     95.08 o 
   8   5   7     8416.26     7660.96    293.31 o 
   9   5   7     1041.07      982.02    135.10 o 
  10   5   7      521.86      679.81    139.39 o 
  11   5   7      424.53      413.95    144.87 o 
  12   5   7    15215.76    14299.96    412.40 o 
  13   5   7     1437.80     1425.77    233.46 o 
  14   5   7      611.23      569.76    224.27 o 
   0   6   7    52669.32    51306.03    742.25 o 
   1   6   7      375.93      430.82     56.40 o 
   2   6   7     1236.03     1246.84     81.38 o 
   3   6   7      992.47      976.77     94.53 o 
   4   6   7     5500.29     5459.85    177.70 o 
   5   6   7      684.88      709.57     97.61 o 
   6   6   7    10651.94     9936.08    245.56 o 
   7   6   7     3486.74     3518.11    167.68 o 
   8   6   7    11835.32    11292.92    281.30 o 
   9   6   7      157.72      124.56    120.29 o 
  10   6   7       47.68      -59.55    141.34 o 
  11   6   7     4249.81     4597.91    316.33 o 
  12   6   7      453.51      428.40    194.05 o 
  13   6   7      256.86      127.11    195.24 o 
  14   6   7     2623.52     2675.08    383.76 o 
   1   7   7     7843.61     7959.23    183.81 o 
   2   7   7     1409.00     1359.61    103.03 o 
   3   7   7     6254.71     6111.65    176.37 o 
   4   7   7      146.47      185.42     83.10 o 
   5   7   7    22219.07    20853.73    353.58 o 
   6   7   7      195.17      190.77     95.62 o 
   7   7   7      432.54      784.11    123.27 o 
   8   7   7       23.89     -105.96    131.47 o 
   9   7   7     3077.01     3323.46    207.62 o 
  10   7   7      765.12      800.30    185.20 o 
  11   7   7       88.58       87.40    185.90 o 
  12   7   7     1105.72      748.16    212.46 o 
  13   7   7     3108.39     2978.97    289.79 o 
   0   8   7    15639.76    14782.74    404.25 o 
   1   8   7     1239.02     1050.38    106.00 o 
   2   8   7     1964.90     2048.23    123.20 o 
   3   8   7      992.40     1108.27    109.10 o 
   4   8   7       71.14      167.97     89.64 o 
   5   8   7     1663.76     1729.24    134.54 o 
   6   8   7    10634.24    10239.17    280.64 o 
   7   8   7     1498.38     1632.57    150.24 o 
   8   8   7     4000.38     4122.94    239.11 o 
   9   8   7      258.63      407.88    177.47 o 
  10   8   7      658.89     1124.18    212.07 o 
  11   8   7      415.28      643.63    214.18 o 
  12   8   7     2801.09     3106.95    284.67 o 
   1   9   7       14.31      -86.11    104.99 o 
   2   9   7    19255.35    18205.63    347.85 o 
   3   9   7     1770.94     1961.52    135.38 o 
   4   9   7     1124.30     1311.38    127.11 o 
   5   9   7     5450.40     5246.99    234.72 o 
   6   9   7     6591.29     6422.82    242.60 o 
   7   9   7      195.94      102.11    161.23 o 
   8   9   7     2672.05     2768.83    305.21 o 
   9   9   7     1924.19     2118.79    240.20 o 
  10   9   7     1466.03     1854.92    284.55 o 
  11   9   7       25.87       -0.29    192.48 o 
   0  10   7       65.86       67.06    167.34 o 
   1  10   7     2512.55     2615.27    191.28 o 
   2  10   7     5514.78     5374.39    263.25 o 
   3  10   7     6266.21     6339.95    242.52 o 
   4  10   7     8139.53     8383.22    245.88 o 
   5  10   7      128.57      303.64    143.35 o 
   6  10   7      249.30      135.01    149.32 o 
   7  10   7     5137.27     4988.95    329.94 o 
   8  10   7      674.25      928.87    204.53 o 
   9  10   7      148.66      131.31    199.51 o 
  10  10   7     3510.82     3669.98    305.07 o 
   1  11   7     1632.06     1973.28    185.20 o 
   2  11   7      661.32      418.64    162.10 o 
   3  11   7       20.11      109.09    164.03 o 
   4  11   7       17.50      -37.91    232.09 o 
   5  11   7       29.28       39.47    174.34 o 
   6  11   7        9.47      510.32    267.19 o 
   7  11   7     1085.83     1154.89    248.43 o 
   8  11   7      740.66     1131.87    215.26 o 
   0  12   7     1644.42     1537.04    270.74 o 
   1  12   7      314.49      490.74    188.43 o 
   2  12   7     4512.29     5182.40    349.11 o 
   3  12   7     1398.10     1534.42    290.63 o 
   4  12   7    14981.31    14796.97    619.00 o 
   5  12   7        0.94     -237.91    237.91 o 
   0   0   8    49495.84    53381.56   1021.45 o 
   1   0   8    18468.57    18799.00    296.99 o 
   2   0   8    14447.69    15076.09    254.37 o 
   3   0   8     4610.33     4391.68    125.28 o 
   4   0   8    23427.06    23876.93    378.97 o 
   5   0   8     4825.01     4835.27    173.86 o 
   6   0   8    22722.91    22640.65    549.09 o 
   7   0   8     3953.79     4331.48    166.06 o 
   8   0   8    22564.58    21187.87    450.35 o 
   9   0   8      494.33      685.95    127.04 o 
  10   0   8    35783.14    35664.05    921.84 o 
  11   0   8    10986.02    11979.84    561.80 o 
  12   0   8      407.07      789.16    288.63 o 
  13   0   8      771.01     1135.35    317.65 o 
  14   0   8     9394.81     9231.97    558.99 o 
  15   0   8    19351.29    21717.08   1525.13 o 
  16   0   8        7.32      301.73    347.94 o 
   1   1   8    11592.25    11799.24    167.67 o 
   2   1   8     8814.68     8940.56    127.49 o 
   3   1   8     1195.13     1194.05     51.98 o 
   4   1   8       37.05       20.90     34.78 o 
   5   1   8    26203.98    25442.73    292.44 o 
   6   1   8      870.26      892.92     69.03 o 
   7   1   8     8372.71     8465.38    167.10 o 
   8   1   8      509.01      565.65     87.76 o 
   9   1   8    24149.50    23570.65    415.84 o 
  10   1   8      769.72      770.75    129.95 o 
  11   1   8    12661.04    12145.31    377.88 o 
  12   1   8      118.75      238.94    191.16 o 
  13   1   8     6571.42     6414.77    345.18 o 
  14   1   8     2147.53     2296.57    264.32 o 
  15   1   8     4470.38     4847.59    338.23 o 
  16   1   8      165.75       61.10    228.23 o 
   0   2   8       36.18       95.82     53.57 o 
   1   2   8     6346.20     6252.45    105.57 o 
   2   2   8     1441.47     1533.22     63.87 o 
   3   2   8    27636.82    27005.78    334.33 o 
   4   2   8     1721.92     1812.53     90.97 o 
   5   2   8      109.55       38.45     60.19 o 
   6   2   8     1828.13     1950.41    109.62 o 
   7   2   8    32037.87    31428.97    451.30 o 
   8   2   8     2420.87     2342.32    139.03 o 
   9   2   8     7073.53     6748.54    213.11 o 
  10   2   8       45.17       84.55    114.88 o 
  11   2   8     8117.81     8733.09    267.64 o 
  12   2   8      799.04      858.46    172.49 o 
  13   2   8     4147.75     4436.25    310.48 o 
  14   2   8      162.45      158.03    212.74 o 
  15   2   8     2590.62     3043.80    299.48 o 
   1   3   8     7219.18     7440.88    121.77 o 
   2   3   8    23907.95    23592.34    300.44 o 
   3   3   8    15564.12    15080.34    242.00 o 
   4   3   8    13637.41    13716.37    237.68 o 
   5   3   8     1647.99     1563.68     99.86 o 
   6   3   8    24070.94    23328.18    361.50 o 
   7   3   8       34.96      131.03     89.72 o 
   8   3   8    27412.79    26459.65    425.73 o 
   9   3   8     9771.21     9739.91    256.11 o 
  10   3   8     5184.64     4612.33    202.63 o 
  11   3   8       46.63      -60.68    125.35 o 
  12   3   8    16313.83    16321.80    409.61 o 
  13   3   8    10696.37    10637.97    326.57 o 
  14   3   8       53.65     -153.20    237.67 o 
  15   3   8      303.05      787.03    359.06 o 
   0   4   8    25745.26    25059.44    398.52 o 
   1   4   8        3.15       14.58     39.31 o 
   2   4   8      495.68      495.66     55.65 o 
   3   4   8    14855.13    14917.78    248.89 o 
   4   4   8     6806.93     6699.30    168.25 o 
   5   4   8    15781.46    15274.52    271.53 o 
   6   4   8        2.47       50.29     78.47 o 
   7   4   8    15892.69    15860.44    306.30 o 
   8   4   8     1782.75     1930.66    141.94 o 
   9   4   8    16232.13    15587.88    329.86 o 
  10   4   8     1542.73     1559.98    159.61 o 
  11   4   8    11437.56    11210.86    328.06 o 
  12   4   8     2031.77     1886.53    191.07 o 
  13   4   8     9844.36     9946.69    348.43 o 
  14   4   8        9.16      218.11    199.97 o 
  15   4   8     1811.90     1727.21    378.29 o 
   1   5   8    42160.21    41715.45    436.20 o 
   2   5   8      370.16      471.22     63.71 o 
   3   5   8     1350.43     1447.91     97.69 o 
   4   5   8      189.01      183.87     73.50 o 
   5   5   8    19963.54    18968.26    319.28 o 
   6   5   8     1614.41     1597.68    118.52 o 
   7   5   8      354.47      351.98    118.21 o 
   8   5   8      792.68      821.45    126.47 o 
   9   5   8    17006.81    16328.20    345.78 o 
  10   5   8     1420.40     1125.48    154.90 o 
  11   5   8     4836.67     4844.02    233.44 o 
  12   5   8      830.47      901.89    189.34 o 
  13   5   8      366.83      626.60    196.76 o 
  14   5   8     1475.59     1712.52    252.62 o 
   0   6   8    12707.21    12215.36    296.72 o 
   1   6   8     6764.52     6785.79    146.65 o 
   2   6   8     1390.30     1345.53     98.08 o 
   3   6   8     3486.17     3735.04    200.71 o 
   4   6   8    17978.13    16673.67    410.57 o 
   5   6   8     1603.40     1622.47    122.04 o 
   6   6   8    13356.49    12710.69    273.05 o 
   7   6   8       16.02       20.08    105.59 o 
   8   6   8     6714.18     6338.88    240.23 o 
   9   6   8      258.24      441.55    133.01 o 
  10   6   8    10300.21    10118.06    296.47 o 
  11   6   8     5375.20     6179.74    293.27 o 
  12   6   8      922.56      904.85    200.81 o 
  13   6   8        4.86       -6.35    196.23 o 
  14   6   8     6203.50     6486.33    415.62 o 
   1   7   8      615.66      698.63     88.16 o 
   2   7   8    18063.61    17234.91    296.26 o 
   3   7   8     1251.76     1166.53    112.80 o 
   4   7   8      681.06      586.38     99.13 o 
   5   7   8    13973.87    13982.19    322.30 o 
   6   7   8     5442.24     5368.47    194.75 o 
   7   7   8    25046.36    23720.97    415.94 o 
   8   7   8     1669.08     1522.31    166.50 o 
   9   7   8     3044.31     3401.09    215.50 o 
  10   7   8       87.31      -41.99    158.99 o 
  11   7   8     6592.03     6790.75    336.53 o 
  12   7   8      145.13      -19.84    264.24 o 
  13   7   8     5470.38     5387.87    337.36 o 
   0   8   8      346.06      338.38    157.68 o 
   1   8   8    17005.63    16589.79    315.48 o 
   2   8   8      322.05      284.30     91.30 o 
   3   8   8    24762.36    23927.37    385.44 o 
   4   8   8     1464.50     1297.39    123.76 o 
   5   8   8     3783.63     3753.54    171.08 o 
   6   8   8     1682.04     2011.00    150.25 o 
   7   8   8    12849.75    12581.91    309.42 o 
   8   8   8     3259.10     3377.32    219.26 o 
   9   8   8       22.56      200.61    184.74 o 
  10   8   8      919.42     1278.72    223.84 o 
  11   8   8     3051.77     3446.33    282.01 o 
  12   8   8     1426.79     1294.29    235.97 o 
   1   9   8     6837.81     6620.59    245.87 o 
   2   9   8    11248.17    11549.70    321.01 o 
   3   9   8       48.45      213.56     97.88 o 
   4   9   8     4145.81     4351.64    184.85 o 
   5   9   8       77.48        8.35    105.66 o 
   6   9   8     4569.99     4872.83    220.59 o 
   7   9   8      966.55      996.56    180.29 o 
   8   9   8     3719.41     3771.86    250.36 o 
   9   9   8      852.78      941.26    213.01 o 
  10   9   8     1305.78      972.44    221.25 o 
  11   9   8     2203.08     2515.97    275.63 o 
   0  10   8    17957.77    16095.88    557.08 o 
   1  10   8     1187.65     1100.19    156.79 o 
   2  10   8     1195.92     1455.70    185.90 o 
   3  10   8      167.35      201.95    133.77 o 
   4  10   8     6363.97     6585.85    239.28 o 
   5  10   8     4662.65     4658.77    225.82 o 
   6  10   8     1569.58     1985.56    203.29 o 
   7  10   8     2677.45     3050.58    283.82 o 
   8  10   8      765.76      783.80    231.15 o 
   9  10   8     7661.66     7130.30    403.27 o 
   1  11   8     6430.94     7221.04    430.95 o 
   2  11   8      380.58      526.22    151.22 o 
   3  11   8    15378.86    16302.51    426.81 o 
   4  11   8     1049.71     1068.29    209.22 o 
   5  11   8    19070.19    19479.36    618.51 o 
   6  11   8     1766.97     2268.59    264.09 o 
   7  11   8      118.57       74.71    286.96 o 
   0  12   8     3905.42     4290.26    406.06 o 
   1  12   8      292.02      371.76    176.48 o 
   2  12   8       32.84       43.82    173.97 o 
   3  12   8      878.49     1065.83    239.41 o 
   4  12   8     5583.64     6118.35    806.54 o 
   5  12   8       81.14      -45.73    246.30 o 
   1   1   9    25502.26    26215.56    281.74 o 
   2   1   9    10354.68    10580.75    148.02 o 
   3   1   9    91159.88    94163.21    881.68 o 
   4   1   9    20546.51    20547.72    243.04 o 
   5   1   9    31428.51    30782.15    361.65 o 
   6   1   9     5861.69     5589.69    125.59 o 
   7   1   9     1478.50     1659.93    100.31 o 
   8   1   9    19159.62    18925.19    331.14 o 
   9   1   9    27995.15    27506.80    440.36 o 
  10   1   9     2475.18     2825.65    168.69 o 
  11   1   9    29097.13    29933.60    582.32 o 
  12   1   9    12453.75    12245.23    421.08 o 
  13   1   9      468.61      191.84    203.07 o 
  14   1   9      122.73       24.40    206.24 o 
  15   1   9     2074.28     2654.39    298.81 o 
   0   2   9      561.75      563.33     68.52 o 
   1   2   9    12696.05    12976.45    169.06 o 
   2   2   9     3959.31     3789.11     84.33 o 
   3   2   9     5064.07     5171.56    167.51 o 
   4   2   9     2938.01     2945.13    110.37 o 
   5   2   9     9303.29     9152.37    176.91 o 
   6   2   9    20892.11    20901.37    332.63 o 
   7   2   9     1495.06     1520.02    126.65 o 
   8   2   9     1225.23     1399.92    122.84 o 
   9   2   9     8274.76     7844.16    229.86 o 
  10   2   9    12486.54    12118.70    295.79 o 
  11   2   9     7445.11     7980.08    260.15 o 
  12   2   9      807.28     1015.18    195.69 o 
  13   2   9     3041.52     3040.34    276.66 o 
  14   2   9     7211.83     7488.42    531.03 o 
  15   2   9     5079.35     5234.67    345.61 o 
   1   3   9    30692.84    29350.56    318.18 o 
   2   3   9     8251.22     8024.01    156.42 o 
   3   3   9    16003.30    15077.93    246.41 o 
   4   3   9      102.84      188.56     66.41 o 
   5   3   9    32557.52    31849.18    440.02 o 
   6   3   9     3397.28     3391.27    185.37 o 
   7   3   9    36419.82    36943.11    561.28 o 
   8   3   9        1.94       13.14     96.60 o 
   9   3   9     9902.63     9431.28    271.80 o 
  10   3   9      855.51      840.88    140.16 o 
  11   3   9     6254.96     5753.89    234.72 o 
  12   3   9       90.92       -6.38    142.51 o 
  13   3   9     9861.68     9774.94    339.94 o 
  14   3   9       50.19     -207.23    207.23 o 
  15   3   9     2794.87     3075.86    382.02 o 
   0   4   9    12259.65    12216.72    250.41 o 
   1   4   9     1107.56     1178.12     61.14 o 
   2   4   9     2747.97     2832.26    101.28 o 
   3   4   9       10.11      108.59     63.36 o 
   4   4   9    16731.44    15618.71    268.17 o 
   5   4   9     5133.55     5225.77    218.99 o 
   6   4   9    19136.62    18703.32    324.79 o 
   7   4   9      203.32      503.73     99.41 o 
   8   4   9     3737.25     3496.99    186.73 o 
   9   4   9     5003.32     4961.48    204.77 o 
  10   4   9     8173.12     8366.24    262.52 o 
  11   4   9      507.67      700.47    155.83 o 
  12   4   9     1508.96     1246.41    178.72 o 
  13   4   9      609.20      781.57    199.69 o 
  14   4   9     5962.97     5674.09    441.72 o 
  15   4   9     1628.36     1645.80    340.70 o 
   1   5   9    50849.72    48154.14    494.24 o 
   2   5   9       99.61       81.73     73.56 o 
   3   5   9     2357.65     2402.05    116.75 o 
   4   5   9     4489.17     4279.40    149.29 o 
   5   5   9    13202.85    12946.95    261.16 o 
   6   5   9      505.71      459.98    105.46 o 
   7   5   9    38238.93    35754.13    547.73 o 
   8   5   9     8861.59     8668.79    265.82 o 
   9   5   9     1350.79     1430.14    152.05 o 
  10   5   9      355.19      330.04    136.85 o 
  11   5   9      246.09      353.55    149.16 o 
  12   5   9     4728.48     4904.07    268.95 o 
  13   5   9    18541.56    18422.42    525.91 o 
  14   5   9      467.62      605.93    219.07 o 
   0   6   9     8923.05     8570.47    223.05 o 
   1   6   9     2868.06     2961.79    120.60 o 
   2   6   9      335.34      372.41     83.11 o 
   3   6   9       73.65       -7.46     76.38 o 
   4   6   9    15547.17    15601.81    291.26 o 
   5   6   9     5513.00     4932.49    174.17 o 
   6   6   9      505.15      600.90    109.89 o 
   7   6   9      302.60      304.75    109.25 o 
   8   6   9     2637.18     2752.53    185.77 o 
   9   6   9     1327.70     1684.92    187.52 o 
  10   6   9       26.62       53.97    134.64 o 
  11   6   9     2157.99     2162.38    212.51 o 
  12   6   9      708.84      812.92    201.44 o 
  13   6   9      279.30      383.96    212.40 o 
   1   7   9    10881.25    10721.41    226.57 o 
   2   7   9    12827.38    12495.28    264.56 o 
   3   7   9    10697.14    10175.76    232.56 o 
   4   7   9     4483.39     4352.12    169.89 o 
   5   7   9     9261.38     8783.46    233.72 o 
   6   7   9     7974.32     7875.67    232.07 o 
   7   7   9     9386.41     9038.21    277.88 o 
   8   7   9     5400.88     5416.66    238.78 o 
   9   7   9     3699.17     3907.82    208.28 o 
  10   7   9     1835.39     1942.98    223.47 o 
  11   7   9     1690.49     1982.56    227.78 o 
  12   7   9     2069.65     2476.88    257.09 o 
  13   7   9     5104.17     5434.87    337.30 o 
   0   8   9        5.09       39.40    145.67 o 
   1   8   9     2934.96     2551.67    165.94 o 
   2   8   9     1464.91     1730.40    129.18 o 
   3   8   9      514.64      498.26    102.47 o 
   4   8   9      742.77      805.42    117.22 o 
   5   8   9     5019.65     4939.58    216.71 o 
   6   8   9      665.95      890.23    131.04 o 
   7   8   9       37.57      -50.07    119.02 o 
   8   8   9      651.10      945.73    182.72 o 
   9   8   9     2380.54     2038.75    222.29 o 
  10   8   9     3517.24     3727.57    264.04 o 
  11   8   9     1738.19     2010.98    341.40 o 
  12   8   9        2.17      248.36    215.95 o 
   1   9   9      736.81      957.20    142.30 o 
   2   9   9    10200.21    10246.24    311.76 o 
   3   9   9    19145.22    18585.85    370.62 o 
   4   9   9        1.96      167.50    103.48 o 
   5   9   9     5168.94     5762.07    214.40 o 
   6   9   9     7037.43     7591.39    246.84 o 
   7   9   9       92.41      186.11    145.51 o 
   8   9   9       43.15     -161.52    171.69 o 
   9   9   9     6429.31     6229.06    331.84 o 
  10   9   9     1398.54     1713.29    364.93 o 
  11   9   9     4887.51     4839.07    434.40 o 
   0  10   9    11473.38    12060.92    502.40 o 
   1  10   9     1004.23     1274.19    165.55 o 
   2  10   9     1409.11     1660.00    174.41 o 
   3  10   9      376.88      519.34    163.28 o 
   4  10   9     3803.23     3869.60    214.95 o 
   5  10   9      492.56      436.00    127.05 o 
   6  10   9      337.59      437.62    248.18 o 
   7  10   9        9.33       83.63    164.77 o 
   8  10   9     4675.30     5123.96    315.29 o 
   9  10   9      243.86      293.38    207.43 o 
   1  11   9      465.78      659.15    161.50 o 
   2  11   9      110.52       97.56    146.58 o 
   3  11   9     5555.26     5652.64    274.21 o 
   4  11   9      296.12      510.40    228.66 o 
   5  11   9     2945.13     2766.41    349.51 o 
   6  11   9       39.87     -190.48    190.48 o 
   7  11   9      233.78      436.22    214.52 o 
   0  12   9     8621.38     9827.95    504.45 o 
   1  12   9     2188.50     2712.33    232.78 o 
   2  12   9      379.48       55.59    177.02 o 
   3  12   9      586.89      828.84    206.79 o 
   4  12   9     2848.79     2679.48    353.51 o 
   0   0  10    30476.34    33158.89    692.09 o 
   1   0  10    36567.69    37723.42    546.88 o 
   2   0  10      181.38      333.76     61.80 o 
   3   0  10    48390.38    48013.73    681.43 o 
   4   0  10     4754.45     4715.42    164.36 o 
   5   0  10     3661.86     3690.61    287.48 o 
   6   0  10    26520.48    25539.11    748.91 o 
   7   0  10    31099.22    30136.14    507.48 o 
   8   0  10    12330.26    11122.29    455.09 o 
   9   0  10     1574.37     1442.00    223.87 o 
  10   0  10    13366.52    12915.33    577.43 o 
  11   0  10    18034.28    17566.60    699.46 o 
  12   0  10        4.30     -239.01    357.82 o 
  13   0  10    12614.58    13519.90    711.37 o 
  14   0  10    10575.41    11665.86    864.32 o 
  15   0  10      315.22      281.67    428.80 o 
   1   1  10     2140.90     2353.29     70.77 o 
   2   1  10    36364.49    37342.73    386.33 o 
   3   1  10      291.05      330.67     43.71 o 
   4   1  10      129.89      136.65     46.06 o 
   5   1  10     3235.75     3180.15     98.28 o 
   6   1  10    20405.94    19960.66    258.11 o 
   7   1  10      802.37      762.85     86.14 o 
   8   1  10       67.86      158.07     91.49 o 
   9   1  10     3696.51     3879.35    172.47 o 
  10   1  10     2106.60     2225.47    191.88 o 
  11   1  10     5246.37     5026.03    297.77 o 
  12   1  10       32.23       36.91    191.81 o 
  13   1  10       82.33      364.65    216.98 o 
  14   1  10      650.21      601.10    243.61 o 
  15   1  10     1887.07     1906.26    317.75 o 
   0   2  10    27207.66    28214.62    499.05 o 
   1   2  10        4.74        9.29     38.71 o 
   2   2  10     4001.04     4048.71     90.96 o 
   3   2  10     1624.95     1638.83     70.63 o 
   4   2  10     5386.08     5485.43    144.00 o 
   5   2  10      557.62      420.06     77.77 o 
   6   2  10        2.98      -59.71     69.39 o 
   7   2  10     3703.45     3646.55    177.72 o 
   8   2  10    10451.72    10369.89    248.19 o 
   9   2  10     6057.58     5802.79    201.77 o 
  10   2  10     4497.20     4636.32    202.57 o 
  11   2  10      270.46       50.52    145.98 o 
  12   2  10      449.32      506.53    210.58 o 
  13   2  10     2047.75     1691.88    265.33 o 
  14   2  10       53.62     -210.38    210.38 o 
  15   2  10      616.18      307.83    237.47 o 
   1   3  10    35620.69    35300.24    374.23 o 
   2   3  10     7757.08     7969.35    160.05 o 
   3   3  10    27248.03    26864.37    368.75 o 
   4   3  10     5203.17     5055.32    149.94 o 
   5   3  10    62924.71    61300.12    744.51 o 
   6   3  10     5985.86     6087.61    180.16 o 
   7   3  10     2128.04     2078.09    133.79 o 
   8   3  10    17000.04    16361.67    326.54 o 
   9   3  10    14621.02    13913.51    470.95 o 
  10   3  10     2024.56     2362.27    169.57 o 
  11   3  10     3977.58     4262.54    213.49 o 
  12   3  10    11082.69    11265.61    637.90 o 
  13   3  10     6453.92     5986.98    477.82 o 
  14   3  10       15.78      146.39    227.04 o 
  15   3  10     7516.58     8616.19    567.13 o 
   0   4  10    25895.30    24854.64    408.34 o 
   1   4  10     1502.56     1563.84     68.90 o 
   2   4  10     4352.36     4390.46    131.68 o 
   3   4  10     8622.64     8019.55    186.02 o 
   4   4  10    47725.22    45719.90    582.61 o 
   5   4  10     1712.55     1850.24    122.19 o 
   6   4  10       71.28       10.41     82.51 o 
   7   4  10     3597.02     3330.76    158.39 o 
   8   4  10     4323.79     4250.49    224.20 o 
   9   4  10     2265.48     2365.97    166.40 o 
  10   4  10     3904.65     4142.53    206.43 o 
  11   4  10     1316.89     1224.69    168.05 o 
  12   4  10      638.77      986.66    175.36 o 
  13   4  10     3637.10     4058.83    259.96 o 
  14   4  10       56.48      -18.07    249.79 o 
   1   5  10     6632.70     6333.73    127.79 o 
   2   5  10     1472.01     1801.61    103.25 o 
   3   5  10     7213.64     7024.82    180.77 o 
   4   5  10     3778.97     3604.27    144.18 o 
   5   5  10      149.50      129.89     87.66 o 
   6   5  10     1853.39     1738.23    128.40 o 
   7   5  10      526.01      621.33    113.58 o 
   8   5  10     6120.61     6033.95    250.24 o 
   9   5  10      594.91      774.78    174.10 o 
  10   5  10      364.46      297.96    137.68 o 
  11   5  10     7624.10     7449.28    286.56 o 
  12   5  10     4317.42     4794.38    266.70 o 
  13   5  10     5126.05     5332.27    291.33 o 
  14   5  10      181.03      148.48    221.89 o 
   0   6  10      508.47      322.54    110.16 o 
   1   6  10    27678.32    26904.32    384.33 o 
   2   6  10     4460.49     4355.84    150.67 o 
   3   6  10    47041.48    43069.09    676.79 o 
   4   6  10     4238.30     4249.84    161.15 o 
   5   6  10     1489.32     1444.64    123.68 o 
   6   6  10     2487.37     2477.64    150.15 o 
   7   6  10    31587.42    31124.15    492.45 o 
   8   6  10      180.46      250.07    121.99 o 
   9   6  10     5156.90     5121.35    235.81 o 
  10   6  10    11924.27    11412.63    317.67 o 
  11   6  10     5636.31     5464.82    253.42 o 
  12   6  10     1746.61     1774.17    261.88 o 
  13   6  10     3302.79     3924.17    362.02 o 
   1   7  10      227.86      435.31     93.22 o 
   2   7  10    27094.42    25636.99    389.84 o 
   3   7  10     4621.17     4638.57    167.16 o 
   4   7  10      928.46      914.12    141.62 o 
   5   7  10    19327.79    18546.46    349.63 o 
   6   7  10    11471.86    11423.68    279.83 o 
   7   7  10     8244.10     7896.90    249.03 o 
   8   7  10     1730.12     1859.65    200.26 o 
   9   7  10      135.36       41.20    143.28 o 
  10   7  10      779.22      411.69    190.74 o 
  11   7  10      317.48      389.62    187.89 o 
  12   7  10     1589.66     1802.50    252.81 o 
   0   8  10     1266.53     1558.30    215.07 o 
   1   8  10      137.39      191.23    110.05 o 
   2   8  10      135.08      138.26    108.58 o 
   3   8  10      142.50       36.44    102.31 o 
   4   8  10      881.92      963.84    125.29 o 
   5   8  10     1853.23     2146.76    152.04 o 
   6   8  10    13219.38    13691.41    315.29 o 
   7   8  10      138.96      459.64    144.62 o 
   8   8  10      375.66      389.63    143.50 o 
   9   8  10     1398.04     1420.22    194.08 o 
  10   8  10     3617.66     3903.24    267.60 o 
  11   8  10      782.83      765.88    221.48 o 
   1   9  10    41734.38    41954.61    722.33 o 
   2   9  10     1022.06     1090.12    155.65 o 
   3   9  10      350.16      259.53    132.12 o 
   4   9  10     1760.87     2291.20    185.16 o 
   5   9  10    10506.22    10064.52    305.08 o 
   6   9  10       91.44      299.30    128.23 o 
   7   9  10      941.78     1253.03    176.86 o 
   8   9  10     2222.75     2364.97    250.07 o 
   9   9  10    21926.40    21298.61    525.72 o 
  10   9  10      540.88      820.59    227.04 o 
   0  10  10    21080.31    21420.87    680.89 o 
   1  10  10     1973.97     2210.14    206.51 o 
   2  10  10      460.31      622.42    155.20 o 
   3  10  10     5311.29     5233.47    329.68 o 
   4  10  10     4259.43     4299.70    262.05 o 
   5  10  10        0.16       20.94    131.63 o 
   6  10  10     1562.61     1851.66    208.48 o 
   7  10  10     5445.61     5899.21    297.93 o 
   8  10  10     2876.63     3441.95    321.40 o 
   9  10  10     2052.35     2175.26    281.26 o 
   1  11  10     3633.34     4026.73    250.65 o 
   2  11  10      226.16      214.29    147.06 o 
   3  11  10      858.41     1076.54    182.02 o 
   4  11  10     3793.62     3467.90    274.26 o 
   5  11  10     1554.84     1861.98    266.00 o 
   6  11  10       68.44       70.92    211.78 o 
   7  11  10     4754.93     5097.32    380.70 o 
   0  12  10     1104.65     1314.93    275.52 o 
   1  12  10     5218.82     4808.73    281.61 o 
   2  12  10       94.08      105.24    159.87 o 
   3  12  10    10915.88    11469.17    440.45 o 
   1   1  11    29444.32    30560.64    329.97 o 
   2   1  11    45509.30    46592.17    472.60 o 
   3   1  11    15395.58    15832.54    204.31 o 
   4   1  11      428.38      409.64     50.33 o 
   5   1  11      737.37      842.95     61.07 o 
   6   1  11    15397.08    14633.43    245.45 o 
   7   1  11    22174.37    21219.28    422.13 o 
   8   1  11      147.16       75.33     96.09 o 
   9   1  11     3028.13     2992.20    201.79 o 
  10   1  11     4365.68     4210.35    236.20 o 
  11   1  11     1139.68     1663.50    289.94 o 
  12   1  11     1063.46     1009.44    279.93 o 
  13   1  11       43.91      162.46    215.88 o 
  14   1  11       61.47      -10.92    222.42 o 
  15   1  11      702.68      727.09    247.76 o 
   0   2  11    40919.88    41670.68    606.31 o 
   1   2  11    31097.13    31759.24    361.12 o 
   2   2  11     1690.68     1603.36     65.06 o 
   3   2  11    11278.08    10999.00    175.83 o 
   4   2  11    32353.83    31419.27    398.95 o 
   5   2  11    27932.37    27838.62    398.86 o 
   6   2  11      788.23      851.78     96.62 o 
   7   2  11     2184.44     2306.45    132.36 o 
   8   2  11     4641.84     4659.02    181.04 o 
   9   2  11     8777.97     8522.13    240.37 o 
  10   2  11      934.00      791.62    136.96 o 
  11   2  11       85.33       79.82    157.97 o 
  12   2  11      710.80      378.27    228.75 o 
  13   2  11     1258.09     1091.26    249.15 o 
  14   2  11       10.60     -208.51    272.50 o 
  15   2  11       45.66     -216.74    216.74 o 
   1   3  11        5.16      147.22     45.93 o 
   2   3  11      535.11      676.82     71.02 o 
   3   3  11     6245.16     6071.16    158.44 o 
   4   3  11     1725.32     1699.15    104.53 o 
   5   3  11     1737.98     1649.16    114.53 o 
   6   3  11      815.83      894.62    103.46 o 
   7   3  11      232.42      316.28     97.49 o 
   8   3  11     1532.91     1499.88    149.09 o 
   9   3  11     1124.10     1169.97    136.37 o 
  10   3  11        4.63       59.61    125.09 o 
  11   3  11     1861.35     2174.15    201.06 o 
  12   3  11     2121.60     1864.34    230.67 o 
  13   3  11       43.67       37.75    215.56 o 
  14   3  11        6.80      -89.01    278.28 o 
  15   3  11        5.49     -194.17    263.56 o 
   0   4  11    19698.54    18962.14    343.12 o 
   1   4  11    11040.17    10733.72    167.66 o 
   2   4  11      722.20      739.86     83.44 o 
   3   4  11     4024.32     4182.97    141.23 o 
   4   4  11    23735.37    22626.99    351.50 o 
   5   4  11    11138.73    10637.17    237.32 o 
   6   4  11     1466.72     1554.54    121.24 o 
   7   4  11     2656.43     2587.86    150.77 o 
   8   4  11     2638.87     2461.10    159.57 o 
   9   4  11     2230.31     2223.77    165.74 o 
  10   4  11      711.26      766.11    146.85 o 
  11   4  11     1152.26     1056.42    166.16 o 
  12   4  11     1488.62     1697.64    188.74 o 
  13   4  11      205.34      133.40    197.45 o 
  14   4  11     3054.30     3154.65    587.29 o 
   1   5  11    13880.60    12738.36    232.17 o 
   2   5  11    14010.56    13896.82    252.29 o 
   3   5  11    26588.44    25487.75    404.78 o 
   4   5  11     3540.98     3458.65    144.81 o 
   5   5  11     8544.54     8066.37    264.18 o 
   6   5  11     8164.50     7351.11    213.75 o 
   7   5  11     6090.65     6112.44    208.89 o 
   8   5  11     1588.30     1434.46    162.28 o 
   9   5  11        0.73       23.17    125.32 o 
  10   5  11      702.81      606.54    146.43 o 
  11   5  11     3702.06     3879.18    224.46 o 
  12   5  11      838.08      738.47    180.14 o 
  13   5  11        3.66      -85.79    171.67 o 
  14   5  11       20.98     -149.88    223.07 o 
   0   6  11     6746.97     6473.09    334.03 o 
   1   6  11     1840.88     1832.84    108.85 o 
   2   6  11      229.60      247.95     81.56 o 
   3   6  11      102.35      107.75     90.95 o 
   4   6  11        9.91      161.81     90.42 o 
   5   6  11     4611.75     4753.21    181.02 o 
   6   6  11     6531.28     6415.03    246.43 o 
   7   6  11      197.25      374.82    134.28 o 
   8   6  11      895.65      821.42    143.20 o 
   9   6  11     3887.93     4069.45    213.42 o 
  10   6  11     2654.30     2983.52    206.93 o 
  11   6  11      294.68      249.73    159.15 o 
  12   6  11      533.55      569.10    187.31 o 
  13   6  11      221.73     -120.08    193.46 o 
   1   7  11     1338.45     1496.89    153.26 o 
   2   7  11     7943.21     7784.99    206.76 o 
   3   7  11     5061.78     5101.59    177.54 o 
   4   7  11      788.32      894.11    117.69 o 
   5   7  11     2826.16     2703.34    185.67 o 
   6   7  11     2980.39     3281.10    177.28 o 
   7   7  11     1159.26     1117.68    148.46 o 
   8   7  11     3207.48     3080.23    197.53 o 
   9   7  11     2985.79     3126.66    206.28 o 
  10   7  11      374.54      474.47    159.98 o 
  11   7  11       12.90      -41.76    180.97 o 
  12   7  11     2121.79     2348.21    253.92 o 
   0   8  11     5303.90     4984.14    313.32 o 
   1   8  11     8970.41     8489.37    276.91 o 
   2   8  11        9.76       34.71    112.27 o 
   3   8  11     6442.54     6142.90    201.02 o 
   4   8  11      121.41       20.42    106.53 o 
   5   8  11     3729.38     3690.14    213.67 o 
   6   8  11     6064.84     6353.60    245.70 o 
   7   8  11      394.00      520.16    140.78 o 
   8   8  11     2979.19     2946.41    202.08 o 
   9   8  11     1935.70     2185.41    231.76 o 
  10   8  11       51.56      159.72    186.94 o 
  11   8  11        1.13      148.09    211.81 o 
   1   9  11       28.24      171.24    126.09 o 
   2   9  11     1050.14     1221.23    159.78 o 
   3   9  11     2115.42     1963.74    184.16 o 
   4   9  11      914.12     1120.09    167.00 o 
   5   9  11      224.13      133.69    116.28 o 
   6   9  11       86.23       70.29    124.03 o 
   7   9  11     3480.43     3955.11    232.84 o 
   8   9  11     4280.54     4923.03    382.78 o 
   9   9  11      759.21      722.77    204.40 o 
  10   9  11        0.75       71.79    201.32 o 
   0  10  11     4197.63     4606.11    351.78 o 
   1  10  11      879.49     1011.27    165.52 o 
   2  10  11     1794.50     2162.91    199.06 o 
   3  10  11     1417.42     1321.14    179.65 o 
   4  10  11       14.35     -129.17    129.17 o 
   5  10  11      162.13      247.37    162.90 o 
   6  10  11      161.80      158.40    161.41 o 
   7  10  11     1965.48     1984.94    201.69 o 
   8  10  11     1937.17     2232.99    268.53 o 
   1  11  11      583.75      468.77    208.79 o 
   2  11  11       10.88       55.58    168.06 o 
   3  11  11     2057.27     1983.20    209.90 o 
   4  11  11      344.21      603.73    173.15 o 
   5  11  11      740.77      961.08    314.70 o 
   6  11  11       35.01     1542.21    411.64 o 
   0  12  11      381.29      416.81    243.65 o 
   1  12  11       70.14      312.74    219.88 o 
   2  12  11     1699.18     2562.51    322.07 o 
   0   0  12   427269.88   460181.78   8148.94 o 
   1   0  12    28297.87    29004.72    455.12 o 
   2   0  12    78087.77    80140.14   1087.38 o 
   3   0  12    10430.66    10199.90    227.80 o 
   4   0  12    25764.70    25315.60    421.76 o 
   5   0  12    41429.28    40086.50    778.82 o 
   6   0  12     5038.78     4676.86    164.89 o 
   7   0  12     2036.63     1654.74    248.26 o 
   8   0  12    47795.84    45583.00   1146.87 o 
   9   0  12    19934.35    19567.80    701.48 o 
  10   0  12    74224.60    73242.00   2090.67 o 
  11   0  12      557.67      970.17    499.70 o 
  12   0  12     7161.73     7764.34    536.91 o 
  13   0  12     4254.81     4614.19    471.90 o 
  14   0  12      716.77      557.72    338.66 o 
  15   0  12      875.12      950.13    377.10 o 
   1   1  12    15495.67    15851.71    206.28 o 
   2   1  12    15249.94    15514.02    204.64 o 
   3   1  12    12054.36    12259.11    177.18 o 
   4   1  12    13965.13    14204.76    208.92 o 
   5   1  12     4139.61     3853.71    102.40 o 
   6   1  12      790.72      649.40    121.70 o 
   7   1  12     7569.38     6979.61    193.33 o 
   8   1  12    10376.98     9915.88    316.92 o 
   9   1  12       47.41      170.86    134.81 o 
  10   1  12     1167.97      914.84    209.80 o 
  11   1  12     1465.93     1630.64    244.17 o 
  12   1  12     2232.85     2303.53    272.84 o 
  13   1  12     1094.64     1154.30    266.82 o 
  14   1  12     1983.42     1988.30    288.80 o 
  15   1  12       61.46     -229.26    229.26 o 
   0   2  12     9437.96     9237.17    265.99 o 
   1   2  12     5564.38     5772.01    118.72 o 
   2   2  12    11300.23    10724.41    163.40 o 
   3   2  12     7303.36     7147.14    134.49 o 
   4   2  12    33961.27    33246.04    422.15 o 
   5   2  12     2338.21     2403.59    127.53 o 
   6   2  12    50166.43    49225.99    736.10 o 
   7   2  12     3837.61     3733.09    168.45 o 
   8   2  12    19253.71    19214.73    383.63 o 
   9   2  12      170.30      251.38    116.27 o 
  10   2  12     2117.73     2408.23    208.24 o 
  11   2  12       56.27      -50.20    196.63 o 
  12   2  12      822.90      708.81    227.03 o 
  13   2  12       50.15       45.70    219.06 o 
  14   2  12     5646.97     6159.11    541.24 o 
  15   2  12        3.19      114.22    242.77 o 
   1   3  12    14985.87    14411.72    200.38 o 
   2   3  12   131390.50   132540.08   1232.87 o 
   3   3  12    19655.82    19211.95    307.95 o 
   4   3  12    18999.56    17932.42    297.82 o 
   5   3  12     1745.08     1668.75    114.67 o 
   6   3  12    38152.91    36426.27    563.34 o 
   7   3  12    28180.89    26194.54    418.66 o 
   8   3  12    33893.35    31934.53    535.84 o 
   9   3  12      329.05      266.49    128.85 o 
  10   3  12     1828.84     2218.36    184.31 o 
  11   3  12     6398.67     6710.02    275.08 o 
  12   3  12    16582.04    16187.19    458.87 o 
  13   3  12     1064.69      867.47    242.51 o 
  14   3  12      273.89      127.91    231.76 o 
   0   4  12    77843.38    75143.60   1042.57 o 
   1   4  12    15195.39    14480.04    206.10 o 
   2   4  12    36353.17    35697.84    473.90 o 
   3   4  12     6754.46     6749.84    192.91 o 
   4   4  12      799.22      870.57    121.30 o 
   5   4  12    12378.57    11454.98    249.47 o 
   6   4  12       40.14      202.26     93.24 o 
   7   4  12        0.44       18.01     96.99 o 
   8   4  12    15785.56    16082.17    367.17 o 
   9   4  12     7235.32     7224.17    244.17 o 
  10   4  12    34103.78    32377.08    537.86 o 
  11   4  12     1536.86     1625.61    177.83 o 
  12   4  12     9986.27     9470.04    384.07 o 
  13   4  12      834.68      907.62    223.97 o 
  14   4  12       39.13      113.92    222.50 o 
   1   5  12     3535.09     3439.74    128.85 o 
   2   5  12       69.17       74.54     74.86 o 
   3   5  12      619.77      610.54    115.40 o 
   4   5  12     1966.24     1916.39    131.17 o 
   5   5  12     1867.34     1982.46    136.30 o 
   6   5  12       67.85       81.72    100.46 o 
   7   5  12        9.57      -20.07    111.56 o 
   8   5  12     1640.20     1678.99    171.29 o 
   9   5  12     4386.80     4182.61    232.82 o 
  10   5  12      912.28      901.66    173.65 o 
  11   5  12     1058.79     1167.17    176.44 o 
  12   5  12      743.32      572.41    179.07 o 
  13   5  12      323.03      384.75    207.78 o 
   0   6  12    27982.79    27888.16    712.26 o 
   1   6  12     4554.56     4589.02    164.38 o 
   2   6  12     3601.30     3602.17    202.64 o 
   3   6  12     1690.87     1819.09    124.77 o 
   4   6  12   100743.74    94528.63   1253.65 o 
   5   6  12     7852.96     7157.24    216.70 o 
   6   6  12    44745.86    41357.41    593.96 o 
   7   6  12      119.42       51.07    112.09 o 
   8   6  12      430.98      550.62    151.47 o 
   9   6  12     6886.95     6993.86    285.67 o 
  10   6  12     3861.82     4196.23    231.35 o 
  11   6  12        7.05       61.78    157.28 o 
  12   6  12     4699.65     5529.75    312.11 o 
  13   6  12      729.99      995.67    221.89 o 
   1   7  12     1802.14     1997.89    158.35 o 
   2   7  12    12329.70    12245.31    279.33 o 
   3   7  12    14408.25    14025.42    286.53 o 
   4   7  12     5407.85     5260.23    205.94 o 
   5   7  12     1205.90     1287.95    137.41 o 
   6   7  12     4897.61     4533.69    201.00 o 
   7   7  12     4315.10     4516.28    211.26 o 
   8   7  12    12564.75    11872.05    344.19 o 
   9   7  12     2669.12     2850.40    220.97 o 
  10   7  12        6.37     -140.10    140.10 o 
  11   7  12     4137.90     4425.94    360.23 o 
  12   7  12     5903.63     5550.51    321.13 o 
   0   8  12     7232.81     6839.60    374.47 o 
   1   8  12      508.13      399.03    128.62 o 
   2   8  12     9297.30     8661.25    287.75 o 
   3   8  12      438.06      482.66    126.08 o 
   4   8  12     5385.40     5156.23    199.83 o 
   5   8  12     1786.26     1772.95    154.73 o 
   6   8  12     1031.68     1065.61    147.17 o 
   7   8  12     2395.81     2559.78    186.88 o 
   8   8  12     1498.54     1865.86    184.39 o 
   9   8  12     1106.95     1033.31    188.39 o 
  10   8  12     5375.53     5563.31    292.46 o 
  11   8  12     2969.14     3330.96    327.08 o 
   1   9  12      161.00      173.78    127.40 o 
   2   9  12    32491.43    31956.08    612.13 o 
   3   9  12     1751.41     1827.54    272.84 o 
   4   9  12     4853.38     5414.41    258.79 o 
   5   9  12      768.81     1085.76    175.83 o 
   6   9  12    10156.48     9898.71    292.32 o 
   7   9  12       86.52      322.85    140.42 o 
   8   9  12     7729.65     8066.61    314.86 o 
   9   9  12      369.45       56.96    208.53 o 
  10   9  12     1256.42     1344.01    233.55 o 
   0  10  12     1994.23     2444.63    289.59 o 
   1  10  12     2011.52     2436.13    222.98 o 
   2  10  12      333.87      309.12    214.77 o 
   3  10  12      115.37       60.77    181.05 o 
   4  10  12    15697.22    15218.29    423.72 o 
   5  10  12     3795.25     4034.20    253.36 o 
   6  10  12    16546.35    16381.71    497.10 o 
   7  10  12      201.99      250.26    194.75 o 
   8  10  12      295.92      796.51    201.25 o 
   1  11  12     1594.98     1753.43    225.39 o 
   2  11  12      100.27     -162.65    162.65 o 
   3  11  12      342.09      481.44    163.98 o 
   4  11  12      460.33      555.34    173.91 o 
   5  11  12     1636.15     2282.23    259.37 o 
   1   1  13       37.08      165.17     49.51 o 
   2   1  13     1714.43     1708.52     75.38 o 
   3   1  13     2350.54     2366.94     83.67 o 
   4   1  13     1179.73     1132.82     67.19 o 
   5   1  13    27473.13    26265.78    336.26 o 
   6   1  13     1026.37     1051.16     98.16 o 
   7   1  13     4072.61     3845.58    165.35 o 
   8   1  13     3421.39     3607.87    207.75 o 
   9   1  13     6089.93     5871.13    300.18 o 
  10   1  13      886.31      668.32    205.49 o 
  11   1  13       21.87     -212.97    212.97 o 
  12   1  13     8740.48     8274.05    417.84 o 
  13   1  13    10725.52    10961.22    498.41 o 
  14   1  13      269.26      441.19    248.19 o 
   0   2  13     5563.92     5384.75    168.67 o 
   1   2  13       19.28       14.48     48.57 o 
   2   2  13      133.46       68.68     49.95 o 
   3   2  13     6499.07     6415.68    129.08 o 
   4   2  13     1272.72     1356.70    115.93 o 
   5   2  13     1809.06     1860.86    113.59 o 
   6   2  13    10296.27     9496.83    268.05 o 
   7   2  13    11315.03    10691.93    248.88 o 
   8   2  13     2559.26     2451.69    166.44 o 
   9   2  13     1784.91     1930.23    172.05 o 
  10   2  13     4532.41     4547.77    257.67 o 
  11   2  13     7199.21     7003.09    357.05 o 
  12   2  13     1027.86     1223.05    246.24 o 
  13   2  13      845.51      803.22    245.97 o 
  14   2  13     4398.22     4801.82    357.62 o 
   1   3  13        5.26       61.11     50.28 o 
   2   3  13     3767.44     3839.34    113.07 o 
   3   3  13     8609.76     8055.90    189.06 o 
   4   3  13       12.16      -11.46     75.61 o 
   5   3  13     6762.13     6620.66    282.55 o 
   6   3  13       21.36      -87.89     87.89 o 
   7   3  13       75.53       14.90     93.66 o 
   8   3  13     1869.73     1689.62    160.76 o 
   9   3  13      421.95      432.05    126.79 o 
  10   3  13        7.54       16.58    126.14 o 
  11   3  13     1951.02     1711.59    222.12 o 
  12   3  13      768.67      672.08    234.51 o 
  13   3  13      640.53      497.25    316.93 o 
  14   3  13      520.52      439.57    243.37 o 
   0   4  13     4465.63     4499.95    163.86 o 
   1   4  13     2484.80     2376.02     98.09 o 
   2   4  13     2452.07     2358.35    136.42 o 
   3   4  13     9726.43     9295.01    212.62 o 
   4   4  13      946.07      963.12    103.26 o 
   5   4  13      458.40      392.97    106.07 o 
   6   4  13     2753.60     2708.71    151.30 o 
   7   4  13    13926.76    13012.19    290.67 o 
   8   4  13      205.97      262.23    114.29 o 
   9   4  13        5.22       15.16    134.46 o 
  10   4  13      817.37      955.58    154.45 o 
  11   4  13     7722.80     7839.57    281.71 o 
  12   4  13     2152.91     2587.02    256.46 o 
  13   4  13      372.22      486.60    239.28 o 
  14   4  13     4647.89     4803.39    365.55 o 
   1   5  13     6729.69     6359.86    252.30 o 
   2   5  13     5836.38     5381.09    195.70 o 
   3   5  13     4998.44     4854.87    167.35 o 
   4   5  13     1771.72     1770.94    140.75 o 
   5   5  13     1290.13     1488.32    155.51 o 
   6   5  13     2068.34     2164.17    148.61 o 
   7   5  13      261.19      250.95    114.57 o 
   8   5  13     6409.15     6477.37    234.36 o 
   9   5  13     8789.99     8759.34    302.06 o 
  10   5  13      363.88      159.63    146.43 o 
  11   5  13     3422.32     3639.28    227.93 o 
  12   5  13     2433.38     2497.93    216.28 o 
  13   5  13      544.56      499.03    215.89 o 
   0   6  13      424.83      420.60    160.15 o 
   1   6  13     5495.17     5331.84    210.37 o 
   2   6  13     4924.51     4461.28    161.78 o 
   3   6  13     5570.15     5759.77    185.81 o 
   4   6  13     9548.88     9388.78    316.28 o 
   5   6  13     2486.76     2361.82    162.72 o 
   6   6  13       18.63      -27.18    107.81 o 
   7   6  13     1511.56     1537.56    152.15 o 
   8   6  13      764.13      894.41    158.57 o 
   9   6  13      827.23      880.37    204.41 o 
  10   6  13     7432.13     7509.34    283.78 o 
  11   6  13       38.50     -123.10    152.74 o 
  12   6  13      285.96      -46.34    162.18 o 
   1   7  13    12439.98    12097.49    324.66 o 
   2   7  13      476.31      407.68    127.01 o 
   3   7  13      303.01      462.24    107.25 o 
   4   7  13      111.32      141.56    101.31 o 
   5   7  13     3929.30     3740.68    198.87 o 
   6   7  13      612.47      686.88    156.28 o 
   7   7  13     3505.60     3751.17    201.95 o 
   8   7  13      286.80      445.44    160.43 o 
   9   7  13    11805.22    11481.64    359.80 o 
  10   7  13       72.75       50.31    160.88 o 
  11   7  13      569.09      496.15    196.26 o 
  12   7  13      130.62       53.85    195.52 o 
   0   8  13      276.89      442.55    187.98 o 
   1   8  13        7.31      -74.83    116.85 o 
   2   8  13     3878.55     3602.26    210.20 o 
   3   8  13     1467.35     1304.36    163.73 o 
   4   8  13    11142.13    10595.73    290.54 o 
   5   8  13     1100.96     1291.78    172.37 o 
   6   8  13      294.07      317.75    131.06 o 
   7   8  13     1284.38     1214.71    167.42 o 
   8   8  13      435.73      716.24    176.68 o 
   9   8  13      859.21     1029.39    195.32 o 
  10   8  13     6392.13     6628.73    315.55 o 
   1   9  13    10421.72    10350.23    333.25 o 
   2   9  13     3494.68     3542.82    251.74 o 
   3   9  13      758.85     1094.61    171.75 o 
   4   9  13     1812.28     1958.05    196.90 o 
   5   9  13      970.73      908.13    171.37 o 
   6   9  13     1536.45     1438.37    186.79 o 
   7   9  13     3301.07     3309.36    212.61 o 
   8   9  13     2250.31     2397.97    205.10 o 
   9   9  13     2097.25     2362.67    259.94 o 
   0  10  13     8961.48     9270.17    775.14 o 
   1  10  13     3201.12     3248.69    234.57 o 
   2  10  13     1415.75     1626.71    191.95 o 
   3  10  13     4854.10     5017.43    271.84 o 
   4  10  13       74.65      128.10    151.70 o 
   5  10  13     1379.32      994.37    217.79 o 
   6  10  13     3812.96     3947.83    262.36 o 
   7  10  13     3716.45     3505.09    336.31 o 
   1  11  13      265.62      273.90    304.83 o 
   2  11  13     1087.44     1242.34    195.73 o 
   3  11  13      266.99      536.06    198.21 o 
   4  11  13      152.86      447.76    173.10 o 
   5  11  13     1186.25     1486.52    256.87 o 
   0   0  14    14750.18    14992.25    422.99 o 
   1   0  14     1099.48     1323.47    122.26 o 
   2   0  14       65.48      129.41     75.54 o 
   3   0  14    17728.37    17803.10    336.86 o 
   4   0  14       75.72      115.50     75.38 o 
   5   0  14     2109.09     2331.10    127.20 o 
   6   0  14    12230.60    10989.08    304.34 o 
   7   0  14    23037.49    22732.88    833.73 o 
   8   0  14       89.48      205.16    229.25 o 
   9   0  14     4097.79     4276.18    393.72 o 
  10   0  14     3468.45     2838.29    375.86 o 
  11   0  14    14978.96    13699.84    947.21 o 
  12   0  14     8975.91     9599.63    597.40 o 
  13   0  14     7193.31     7010.31    562.29 o 
  14   0  14     9660.91     8681.93    810.57 o 
   1   1  14     9572.42     9905.95    229.26 o 
   2   1  14     6197.89     6278.18    132.66 o 
   3   1  14     2038.30     2176.65     92.37 o 
   4   1  14    11764.40    11285.81    180.30 o 
   5   1  14     3768.77     3473.59    156.36 o 
   6   1  14     3522.11     3371.51    140.82 o 
   7   1  14       90.46      -55.53    136.95 o 
   8   1  14    20753.12    20180.85    497.50 o 
   9   1  14      246.65      406.88    230.11 o 
  10   1  14      652.40      608.31    203.75 o 
  11   1  14     1568.42     1538.46    244.73 o 
  12   1  14    12681.57    12061.36    461.15 o 
  13   1  14      890.44     1086.01    254.29 o 
  14   1  14        2.52       30.75    231.52 o 
   0   2  14    11434.79    11006.19    249.07 o 
   1   2  14     3408.38     3463.08    130.07 o 
   2   2  14      115.85      181.56     55.94 o 
   3   2  14     4602.16     4422.04    122.02 o 
   4   2  14    27867.26    26868.62    394.35 o 
   5   2  14       27.70      -75.12     75.12 o 
   6   2  14    22891.34    21303.53    406.72 o 
   7   2  14     1135.81     1213.00    128.13 o 
   8   2  14     1908.07     1750.18    156.65 o 
   9   2  14     3467.33     3607.47    233.45 o 
  10   2  14     8982.30     8613.97    375.68 o 
  11   2  14      625.28      468.89    220.99 o 
  12   2  14      889.24      942.08    245.98 o 
  13   2  14      951.64     1232.11    256.08 o 
  14   2  14     8784.94     8876.35    437.56 o 
   1   3  14     5684.62     5618.22    127.41 o 
   2   3  14     3597.31     3535.02    128.02 o 
   3   3  14       57.29      -71.55     71.55 o 
   4   3  14     3150.50     3103.55    138.03 o 
   5   3  14    26934.73    24861.51    389.91 o 
   6   3  14       66.34      224.70     93.19 o 
   7   3  14     5487.52     5357.36    194.10 o 
   8   3  14     3744.04     3739.52    179.52 o 
   9   3  14    13393.33    13122.55    317.66 o 
  10   3  14     2894.22     2898.43    235.04 o 
  11   3  14     4262.90     4598.13    319.56 o 
  12   3  14     4563.37     5052.07    343.35 o 
  13   3  14     6285.55     6760.29    392.32 o 
  14   3  14     3806.24     4205.48    355.14 o 
   0   4  14      562.96      668.76     99.79 o 
   1   4  14     8354.50     8043.78    190.83 o 
   2   4  14     5921.36     5646.42    168.11 o 
   3   4  14    10862.81    10106.76    226.99 o 
   4   4  14      451.63      439.95     94.16 o 
   5   4  14      494.27      430.43     99.69 o 
   6   4  14     8614.66     8487.39    279.22 o 
   7   4  14     1701.19     1840.76    143.78 o 
   8   4  14     1395.80     1376.21    142.10 o 
   9   4  14       80.17      -44.54    136.75 o 
  10   4  14    21060.04    20238.19    590.46 o 
  11   4  14        4.77      -31.67    181.69 o 
  12   4  14       94.44      -46.66    208.13 o 
  13   4  14      702.79      645.34    243.78 o 
   1   5  14     4978.91     4617.42    167.68 o 
   2   5  14    29597.11    27127.57    411.43 o 
   3   5  14      462.63      444.71    128.46 o 
   4   5  14     3778.80     3621.09    159.35 o 
   5   5  14      274.88      350.08    107.11 o 
   6   5  14    14909.08    14889.60    337.35 o 
   7   5  14     1516.42     1871.79    152.15 o 
   8   5  14     6648.97     6877.56    238.89 o 
   9   5  14      106.04      117.94    138.09 o 
  10   5  14     2501.71     2379.08    196.91 o 
  11   5  14     4237.33     4550.76    290.78 o 
  12   5  14     6389.48     6598.16    352.04 o 
  13   5  14     1360.53      952.15    256.86 o 
   0   6  14     2138.21     2350.70    234.93 o 
   1   6  14     1707.78     1660.57    147.84 o 
   2   6  14      877.31      841.39    113.76 o 
   3   6  14    11960.72    11287.08    257.83 o 
   4   6  14     2797.74     2977.04    175.11 o 
   5   6  14      631.43      406.97    127.27 o 
   6   6  14       49.24      197.09    124.88 o 
   7   6  14    15138.35    14235.32    331.99 o 
   8   6  14      825.61     1032.50    152.65 o 
   9   6  14     4324.16     4325.05    230.56 o 
  10   6  14     1333.09     1430.28    185.98 o 
  11   6  14     4774.02     4675.60    254.33 o 
  12   6  14     1202.52     1645.04    203.24 o 
   1   7  14     4713.90     4527.08    217.85 o 
   2   7  14     1338.18     1356.84    156.46 o 
   3   7  14     7379.85     7460.69    259.26 o 
   4   7  14     4656.88     4524.80    197.32 o 
   5   7  14     9401.00     9400.24    263.16 o 
   6   7  14      367.00      615.98    159.93 o 
   7   7  14       14.92      -27.46    123.43 o 
   8   7  14    10729.12    10229.78    308.81 o 
   9   7  14      128.26      190.60    154.70 o 
  10   7  14      300.71      449.00    168.47 o 
  11   7  14        8.53     -159.43    159.43 o 
   0   8  14    34469.62    32302.93    863.26 o 
   1   8  14       14.11      303.93    131.31 o 
   2   8  14      954.49      952.78    153.14 o 
   3   8  14      316.98      266.35    138.87 o 
   4   8  14    19831.85    19209.64    454.90 o 
   5   8  14     1120.39     1240.06    194.07 o 
   6   8  14     2012.91     2373.73    194.51 o 
   7   8  14       38.90      145.50    161.23 o 
   8   8  14     5766.70     5670.22    280.09 o 
   9   8  14     2205.56     2085.65    205.65 o 
  10   8  14     2214.64     2353.22    302.46 o 
   1   9  14     5956.93     6013.57    272.73 o 
   2   9  14     2572.32     2310.47    203.19 o 
   3   9  14      115.77      605.89    158.97 o 
   4   9  14      629.44      626.46    167.09 o 
   5   9  14     3942.46     4072.59    249.71 o 
   6   9  14        7.00       76.27    142.49 o 
   7   9  14       13.51     -155.21    155.21 o 
   8   9  14      121.73      293.75    171.16 o 
   9   9  14     8506.93     9036.57    387.79 o 
   0  10  14      547.91      554.60    234.94 o 
   1  10  14     3906.27     3800.10    245.31 o 
   2  10  14     1151.39     1588.75    298.93 o 
   3  10  14     4463.80     4308.09    260.96 o 
   4  10  14     1296.82     1518.90    199.26 o 
   5  10  14     1613.05     1786.90    204.01 o 
   6  10  14     3680.37     4008.75    264.84 o 
   7  10  14     2956.79     3418.39    353.48 o 
   1  11  14      536.42      482.28    178.58 o 
   2  11  14    18126.88    18572.36    496.99 o 
   3  11  14       52.30      -46.70    163.29 o 
   4  11  14      616.44      359.16    181.98 o 
   1   1  15    38859.36    40579.81    440.98 o 
   2   1  15    21854.64    21776.12    277.00 o 
   3   1  15     3281.20     3304.04    103.11 o 
   4   1  15     2089.28     2224.39     98.50 o 
   5   1  15    13051.05    12389.79    251.41 o 
   6   1  15    13250.41    12906.98    263.10 o 
   7   1  15    36007.15    35130.71    654.37 o 
   8   1  15     4155.55     4011.05    318.95 o 
   9   1  15     1296.74     1250.61    215.68 o 
  10   1  15     1655.92     1818.36    241.30 o 
  11   1  15       34.00      329.39    219.24 o 
  12   1  15     1433.49     1206.14    250.12 o 
  13   1  15    17635.40    18317.27    776.13 o 
  14   1  15      195.88      239.05    291.90 o 
   0   2  15    18628.76    19014.37    361.77 o 
   1   2  15     5862.30     6085.75    135.49 o 
   2   2  15     1178.57     1097.82     74.09 o 
   3   2  15      398.08      275.23     95.35 o 
   4   2  15     9047.26     8772.50    209.36 o 
   5   2  15    14769.47    14401.21    278.33 o 
   6   2  15      970.15      831.15    108.59 o 
   7   2  15      609.54      765.10    113.24 o 
   8   2  15     4771.63     4484.22    191.82 o 
   9   2  15    10193.55     9822.77    455.81 o 
  10   2  15     1753.75     1563.74    239.65 o 
  11   2  15     4084.28     3679.26    307.95 o 
  12   2  15       89.14      281.72    220.98 o 
  13   2  15     2662.87     2616.53    432.22 o 
  14   2  15      564.38       99.70    253.38 o 
   1   3  15     4717.19     4700.46    131.23 o 
   2   3  15     2312.96     2228.28    120.62 o 
   3   3  15    27467.52    25394.65    383.09 o 
   4   3  15      566.25      630.15     98.94 o 
   5   3  15    16792.35    15969.34    361.28 o 
   6   3  15     1647.17     1592.71    130.39 o 
   7   3  15     5186.55     4585.84    184.02 o 
   8   3  15     1501.25     1513.72    153.49 o 
   9   3  15    10778.05    10310.26    346.26 o 
  10   3  15      187.48      226.22    225.17 o 
  11   3  15     8209.09     8220.17    389.59 o 
  12   3  15      295.27      200.75    229.09 o 
  13   3  15     1269.63     1208.48    264.11 o 
   0   4  15    25135.87    21791.25    650.85 o 
   1   4  15      860.23     1107.48    101.84 o 
   2   4  15     2129.90     2100.79    120.46 o 
   3   4  15      435.47      588.63     99.11 o 
   4   4  15    11501.91    11329.85    253.16 o 
   5   4  15     1105.14      960.71    116.39 o 
   6   4  15     1530.35     1678.19    136.68 o 
   7   4  15      402.17      361.09    124.96 o 
   8   4  15     9958.74     9755.68    273.37 o 
   9   4  15     1806.96     2128.59    176.80 o 
  10   4  15     4846.71     4578.16    274.33 o 
  11   4  15     3153.04     3125.70    264.96 o 
  12   4  15      460.33      487.46    230.69 o 
  13   4  15     2300.98     2188.39    296.68 o 
   1   5  15     3259.08     3126.91    149.04 o 
   2   5  15     6199.05     6005.09    222.23 o 
   3   5  15    34662.02    33795.22    490.98 o 
   4   5  15      710.87      645.00    108.88 o 
   5   5  15     8209.71     7987.02    230.12 o 
   6   5  15     2032.67     2116.91    153.79 o 
   7   5  15      201.22      280.29    129.46 o 
   8   5  15      131.19     -119.84    119.84 o 
   9   5  15    13361.50    12894.68    345.89 o 
  10   5  15      689.64      602.31    159.49 o 
  11   5  15    15439.79    14683.36    377.63 o 
  12   5  15      249.44      444.03    206.57 o 
   0   6  15     9138.36     8494.23    387.47 o 
   1   6  15     5782.89     5173.58    217.86 o 
   2   6  15     2559.86     2595.90    178.58 o 
   3   6  15     2075.83     2158.59    142.82 o 
   4   6  15     1039.13     1148.96    128.41 o 
   5   6  15     4598.29     4343.16    189.72 o 
   6   6  15      705.42     1020.03    137.69 o 
   7   6  15       14.23       23.21    133.12 o 
   8   6  15     2935.57     3104.32    197.48 o 
   9   6  15     2330.65     2662.46    203.80 o 
  10   6  15     3144.83     3153.61    222.57 o 
  11   6  15      264.98      168.97    194.40 o 
  12   6  15       59.97       35.43    171.45 o 
   1   7  15     8531.41     8076.75    279.94 o 
   2   7  15     8540.31     8883.46    294.17 o 
   3   7  15     4283.89     3925.01    216.74 o 
   4   7  15     1118.96     1374.64    167.84 o 
   5   7  15     3611.79     3481.14    189.23 o 
   6   7  15     6729.97     6686.41    243.08 o 
   7   7  15     3057.88     3172.94    212.54 o 
   8   7  15     1825.01     2129.85    189.59 o 
   9   7  15     5494.27     5497.51    258.83 o 
  10   7  15     3503.29     3387.94    236.90 o 
  11   7  15     4901.40     5089.26    272.52 o 
   0   8  15      210.59      188.18    266.11 o 
   1   8  15     2248.45     2196.40    189.71 o 
   2   8  15      309.56      547.04    150.29 o 
   3   8  15      636.86      622.01    154.05 o 
   4   8  15     3079.07     3345.63    277.40 o 
   5   8  15     2345.90     2723.94    200.25 o 
   6   8  15     1113.02     1080.41    168.34 o 
   7   8  15      445.31      619.49    164.59 o 
   8   8  15       66.69      111.05    160.57 o 
   9   8  15     2463.52     3017.34    234.84 o 
  10   8  15      426.67      578.04    186.05 o 
   1   9  15    13082.90    13336.15    388.07 o 
   2   9  15     2732.45     3109.34    222.00 o 
   3   9  15      488.31      594.50    162.81 o 
   4   9  15     1220.05     1565.05    195.29 o 
   5   9  15      953.47     1196.19    190.16 o 
   6   9  15     1331.02     1323.31    239.45 o 
   7   9  15    11628.27    11583.29    355.14 o 
   8   9  15     1206.29     1873.14    250.98 o 
   0  10  15      722.36     1172.23    277.44 o 
   1  10  15      994.07      997.78    183.43 o 
   2  10  15      144.41      -63.75    182.76 o 
   3  10  15      247.93      687.41    196.65 o 
   4  10  15     5878.51     5671.72    290.42 o 
   5  10  15     1005.83     1138.36    195.53 o 
   6  10  15     2727.42     3114.23    253.13 o 
   1  11  15     2795.16     3183.23    260.57 o 
   2  11  15       69.73      -33.46    169.94 o 
   0   0  16    10580.57    11143.34    373.55 o 
   1   0  16    12655.19    12848.02    285.42 o 
   2   0  16     4030.41     4045.43    163.94 o 
   3   0  16     1757.69     1899.53    129.93 o 
   4   0  16    40567.03    40191.52    727.10 o 
   5   0  16    15353.86    14925.34    452.09 o 
   6   0  16     1054.08     1439.89    279.60 o 
   7   0  16       75.26      -57.69    205.45 o 
   8   0  16     2341.25     1852.38    301.84 o 
   9   0  16     6963.24     7829.14    668.66 o 
  10   0  16     2689.15     2916.34    387.88 o 
  11   0  16      987.62     1265.40    357.28 o 
  12   0  16     2075.21     2249.01    690.35 o 
  13   0  16     6625.62     6902.10    571.98 o 
   1   1  16    28241.49    29280.08    348.75 o 
   2   1  16      261.56      459.24     81.72 o 
   3   1  16    12248.50    12081.33    210.62 o 
   4   1  16     1859.18     2121.13    122.55 o 
   5   1  16    16983.48    16625.74    299.32 o 
   6   1  16      202.68      -13.65     89.61 o 
   7   1  16     1507.92     1353.25    206.92 o 
   8   1  16     5259.45     5137.58    288.30 o 
   9   1  16     8524.51     8440.26    489.67 o 
  10   1  16      216.21      233.10    204.50 o 
  11   1  16     2465.65     2836.65    292.13 o 
  12   1  16     3821.17     3495.80    313.56 o 
  13   1  16      108.35      472.19    245.75 o 
   0   2  16     6045.14     6273.51    224.94 o 
   1   2  16    15141.57    15435.11    227.24 o 
   2   2  16     4113.64     4163.88    128.05 o 
   3   2  16    21365.94    20279.86    393.57 o 
   4   2  16     1197.77      935.08    107.18 o 
   5   2  16     2596.37     2479.29    144.91 o 
   6   2  16      127.36       46.33     91.87 o 
   7   2  16    19274.49    19018.61    352.03 o 
   8   2  16     1902.67     1798.72    186.95 o 
   9   2  16     2761.85     2703.72    258.64 o 
  10   2  16     6467.35     6085.26    379.52 o 
  11   2  16     3315.81     3502.54    306.27 o 
  12   2  16     1379.32     1277.49    260.44 o 
  13   2  16     2743.57     2824.92    308.76 o 
   1   3  16     7968.14     8123.34    190.11 o 
   2   3  16    17357.93    17375.50    301.25 o 
   3   3  16     6442.60     6376.64    186.14 o 
   4   3  16      101.22      180.56     90.56 o 
   5   3  16      745.50      562.86    105.38 o 
   6   3  16    11204.90    10756.96    260.76 o 
   7   3  16    16165.02    15700.02    322.64 o 
   8   3  16      181.43      354.93    118.00 o 
   9   3  16       55.19      270.44    155.65 o 
  10   3  16     1917.34     1740.38    250.40 o 
  11   3  16     3257.52     3783.20    368.17 o 
  12   3  16       96.08      -58.26    215.80 o 
  13   3  16       31.36     -162.30    247.75 o 
   0   4  16     6478.45     6254.81    311.43 o 
   1   4  16    23305.53    22126.93    377.61 o 
   2   4  16      385.81      401.16     90.78 o 
   3   4  16    27158.50    26589.81    410.41 o 
   4   4  16      372.71      383.60    100.74 o 
   5   4  16     3711.23     3403.10    162.63 o 
   6   4  16    13758.37    13196.42    294.52 o 
   7   4  16     6618.25     6701.69    224.41 o 
   8   4  16     3361.96     2995.84    178.57 o 
   9   4  16        2.99     -151.20    151.20 o 
  10   4  16     2675.38     2550.79    250.28 o 
  11   4  16      497.71      784.78    205.48 o 
  12   4  16      151.08      316.47    234.18 o 
  13   4  16     2238.27     2842.88    318.42 o 
   1   5  16    31958.00    30722.72    554.64 o 
   2   5  16     3507.61     3441.13    165.32 o 
   3   5  16       67.23       70.85     95.95 o 
   4   5  16       62.64      115.08     97.18 o 
   5   5  16    12249.12    11769.66    278.90 o 
   6   5  16     1106.77     1094.05    137.92 o 
   7   5  16      231.41      248.98    120.44 o 
   8   5  16      353.04      293.25    132.60 o 
   9   5  16    17001.52    17058.28    457.22 o 
  10   5  16       35.55      290.61    155.74 o 
  11   5  16     9765.19     9669.32    393.07 o 
  12   5  16      241.06      216.69    207.88 o 
   0   6  16    15254.41    14663.17    513.91 o 
   1   6  16     2496.29     2377.48    195.18 o 
   2   6  16     1683.81     1720.85    174.46 o 
   3   6  16       29.22       36.20    105.88 o 
   4   6  16     1311.36     1407.33    153.64 o 
   5   6  16     5355.90     5324.15    208.06 o 
   6   6  16     1441.65     1528.45    155.20 o 
   7   6  16      221.27      368.66    131.76 o 
   8   6  16     6040.08     5923.25    246.54 o 
   9   6  16     5675.27     5418.49    300.53 o 
  10   6  16      587.44      550.83    174.15 o 
  11   6  16      481.12      324.20    180.66 o 
   1   7  16     6486.79     6166.04    257.73 o 
   2   7  16      403.86      383.70    139.74 o 
   3   7  16    16931.03    16967.08    578.02 o 
   4   7  16     3102.02     2978.16    209.77 o 
   5   7  16    19510.73    18610.09    404.66 o 
   6   7  16      440.08      504.23    134.16 o 
   7   7  16      473.37      395.29    140.82 o 
   8   7  16     5867.91     5924.54    314.80 o 
   9   7  16       82.31     -163.95    163.95 o 
  10   7  16      272.28      204.90    172.90 o 
   0   8  16     2537.33     2275.26    649.87 o 
   1   8  16     4934.34     4727.97    242.64 o 
   2   8  16      900.56      913.52    167.21 o 
   3   8  16    16048.51    15045.75    407.71 o 
   4   8  16     8578.98     8735.64    322.55 o 
   5   8  16      598.50      477.05    161.18 o 
   6   8  16     1268.42     1152.86    209.48 o 
   7   8  16    12867.34    12916.70    363.00 o 
   8   8  16       36.73      316.40    152.52 o 
   9   8  16     4487.67     4438.14    274.14 o 
   1   9  16     1772.49     1919.96    199.04 o 
   2   9  16     1459.59     1386.21    190.69 o 
   3   9  16     4897.47     4992.72    269.89 o 
   4   9  16      121.20      246.38    159.72 o 
   5   9  16     1131.18     1235.22    194.00 o 
   6   9  16      640.10      940.37    228.24 o 
   7   9  16       65.30      -36.15    160.83 o 
   0  10  16      501.19      321.74    235.29 o 
   1  10  16     3838.53     4435.66    272.68 o 
   2  10  16     2531.45     2453.10    231.27 o 
   3  10  16     4254.89     4256.07    269.80 o 
   4  10  16     1193.34     1503.07    207.52 o 
   5  10  16     1005.96      939.27    214.70 o 
   1   1  17       25.57      116.70     66.14 o 
   2   1  17    36463.01    36966.64    423.18 o 
   3   1  17     9857.63     9625.11    194.48 o 
   4   1  17      788.48      916.47    106.13 o 
   5   1  17     4085.72     3896.37    160.27 o 
   6   1  17    17373.79    16949.96    387.14 o 
   7   1  17       78.06     -126.79    152.16 o 
   8   1  17      316.69      475.97    183.99 o 
   9   1  17       60.16      144.30    183.48 o 
  10   1  17     2134.60     2869.69    282.84 o 
  11   1  17     1493.05     2165.18    274.42 o 
  12   1  17      264.99      310.81    251.42 o 
  13   1  17     2831.30     3267.05    419.55 o 
   0   2  17    49324.37    48675.38    746.41 o 
   1   2  17     3154.53     3264.48    160.18 o 
   2   2  17      304.75      297.50     85.83 o 
   3   2  17     1644.66     1836.98    119.97 o 
   4   2  17    29164.03    27854.52    424.68 o 
   5   2  17     1900.48     2011.73    133.95 o 
   6   2  17     2826.45     2779.45    155.24 o 
   7   2  17      750.87      841.60    127.89 o 
   8   2  17    10617.72     9989.15    432.72 o 
   9   2  17      591.03      656.90    202.55 o 
  10   2  17      895.76      326.37    300.83 o 
  11   2  17     1005.55     1140.53    293.61 o 
  12   2  17      440.88     -190.64    293.36 o 
  13   2  17       52.38      176.88    228.96 o 
   1   3  17      939.88      981.79    103.31 o 
   2   3  17      707.54      654.88     99.85 o 
   3   3  17     1587.23     1595.50    122.71 o 
   4   3  17     1092.97     1123.26    118.29 o 
   5   3  17     1030.47      868.68    117.86 o 
   6   3  17      127.62        9.59    100.09 o 
   7   3  17      598.22      452.91    118.60 o 
   8   3  17     3316.01     3448.55    179.98 o 
   9   3  17      458.00      567.12    227.63 o 
  10   3  17       63.41     -154.48    190.35 o 
  11   3  17      528.10      401.15    224.24 o 
  12   3  17     1694.63     1500.59    272.12 o 
  13   3  17      594.52      523.29    251.58 o 
   0   4  17    20324.50    19548.78    574.84 o 
   1   4  17     3554.75     3315.56    156.70 o 
   2   4  17       32.35      -81.65     88.71 o 
   3   4  17     1899.51     1708.78    128.15 o 
   4   4  17     9704.60     9588.28    244.59 o 
   5   4  17     2032.16     2106.22    146.50 o 
   6   4  17      171.56      154.31    109.87 o 
   7   4  17      824.50      895.56    133.64 o 
   8   4  17     5317.17     5406.75    220.46 o 
   9   4  17      644.43      536.30    162.28 o 
  10   4  17      409.45      575.76    191.70 o 
  11   4  17     1482.19     1084.74    256.40 o 
  12   4  17      174.33      385.01    239.99 o 
   1   5  17     3951.49     3691.67    199.35 o 
   2   5  17    28465.78    27368.27    541.05 o 
   3   5  17      709.63      622.41    111.76 o 
   4   5  17      803.71      762.56    122.53 o 
   5   5  17       68.91       -7.65    105.59 o 
   6   5  17    10616.70    10475.93    278.48 o 
   7   5  17     3169.96     3167.33    226.97 o 
   8   5  17     2209.87     2435.28    178.43 o 
   9   5  17     2625.23     2997.60    225.10 o 
  10   5  17     2254.00     2395.44    243.59 o 
  11   5  17       19.25     -105.85    218.11 o 
   0   6  17       34.56     -101.33    165.65 o 
   1   6  17       50.91      -33.22    119.11 o 
   2   6  17     2618.83     2409.70    187.26 o 
   3   6  17       11.61       14.60    127.27 o 
   4   6  17     1485.10     1904.81    163.98 o 
   5   6  17      203.94      110.70    120.26 o 
   6   6  17     4303.64     4640.95    212.20 o 
   7   6  17       22.48       56.95    126.50 o 
   8   6  17       29.64      -68.38    133.09 o 
   9   6  17      156.14      269.12    161.84 o 
  10   6  17     7454.50     7351.20    369.21 o 
  11   6  17      662.98      299.36    443.81 o 
   1   7  17     5387.32     4918.64    244.22 o 
   2   7  17     2492.99     2612.72    201.69 o 
   3   7  17     1099.40     1131.53    167.48 o 
   4   7  17       27.28     -132.21    132.21 o 
   5   7  17      889.13     1160.10    163.06 o 
   6   7  17     1925.55     2166.77    188.90 o 
   7   7  17      763.07      638.18    148.02 o 
   8   7  17      533.66      577.80    213.59 o 
   9   7  17     1226.69     1484.41    201.67 o 
  10   7  17     1133.89     1322.71    201.87 o 
   0   8  17     8230.63     7590.78    421.79 o 
   1   8  17     1040.82      920.42    223.30 o 
   2   8  17      574.74      466.00    158.24 o 
   3   8  17      312.00      312.58    149.25 o 
   4   8  17     9488.03     8887.88    331.00 o 
   5   8  17     2158.45     2210.70    214.25 o 
   6   8  17       89.60       34.70    158.58 o 
   7   8  17     1058.60      947.40    176.29 o 
   8   8  17      678.06     1019.51    186.84 o 
   1   9  17       70.71      240.43    157.99 o 
   2   9  17       90.47      -32.53    145.77 o 
   3   9  17      137.71      251.89    159.70 o 
   4   9  17     3497.96     3998.61    264.48 o 
   5   9  17       33.12      241.35    158.35 o 
   6   9  17      162.37       53.52    164.02 o 
   7   9  17      166.43       25.61    191.96 o 
   0  10  17       81.66      563.93    258.02 o 
   1  10  17     1671.45     1919.61    218.83 o 
   2  10  17       71.86      254.02    171.16 o 
   3  10  17     1329.91     1073.80    192.38 o 
   4  10  17      605.13      724.64    182.30 o 
   0   0  18    50999.16    53344.02   1145.31 o 
   1   0  18    15050.60    15043.87    368.68 o 
   2   0  18    15824.58    16244.90    347.37 o 
   3   0  18    14044.49    14313.20    324.37 o 
   4   0  18      960.21      631.94    173.30 o 
   5   0  18     9128.43     9214.68    450.46 o 
   6   0  18     6227.60     6349.54    410.40 o 
   7   0  18     3027.26     2958.66    387.98 o 
   8   0  18     5478.25     5208.62    424.51 o 
   9   0  18     5051.07     5157.83    451.40 o 
  10   0  18     2089.61     2126.38    388.29 o 
  11   0  18       58.78       86.20    311.84 o 
  12   0  18    11134.29    10993.56    664.01 o 
  13   0  18       28.95      144.57    347.58 o 
   1   1  18      246.61      524.90     77.41 o 
   2   1  18    21028.01    21710.40    313.64 o 
   3   1  18     3983.72     4050.49    198.39 o 
   4   1  18    15903.78    15760.02    315.89 o 
   5   1  18       50.91      -86.69     95.27 o 
   6   1  18     3760.17     3902.47    245.45 o 
   7   1  18     4640.52     4389.71    266.60 o 
   8   1  18    21851.72    22234.86    557.64 o 
   9   1  18      120.83      330.43    200.41 o 
  10   1  18        7.72       48.71    197.01 o 
  11   1  18     2550.73     2294.53    282.92 o 
  12   1  18    10092.32    10279.49    463.53 o 
  13   1  18      103.79     -109.23    234.76 o 
   0   2  18    10257.91     9405.58    286.88 o 
   1   2  18      540.95      632.51     84.83 o 
   2   2  18     1556.31     1673.40    121.66 o 
   3   2  18      287.48      343.86     99.46 o 
   4   2  18    60421.42    59328.51    797.05 o 
   5   2  18     1546.95     1576.18    129.82 o 
   6   2  18    50701.94    49143.16    666.19 o 
   7   2  18      168.04      397.31    146.15 o 
   8   2  18      895.27     1071.93    212.42 o 
   9   2  18     2408.59     2836.65    285.00 o 
  10   2  18     3011.24     3002.15    308.99 o 
  11   2  18      576.55      583.84    226.56 o 
  12   2  18     2260.06     1755.08    285.73 o 
   1   3  18     8847.12     8689.23    215.02 o 
   2   3  18     6143.45     5916.51    184.79 o 
   3   3  18    12893.17    12596.63    268.73 o 
   4   3  18      152.02      -53.57     94.12 o 
   5   3  18     9944.50     9527.95    257.07 o 
   6   3  18     1036.66      890.35    126.96 o 
   7   3  18     3436.93     3515.29    180.04 o 
   8   3  18        5.33      -55.21    176.55 o 
   9   3  18      201.62      233.70    193.47 o 
  10   3  18      782.58      430.16    242.03 o 
  11   3  18     1932.82     1514.41    270.38 o 
  12   3  18      430.94      699.28    245.20 o 
   0   4  18    30458.54    28267.61    741.68 o 
   1   4  18     1657.31     1548.99    144.84 o 
   2   4  18    20116.99    20038.73    375.83 o 
   3   4  18       30.56       79.45     98.94 o 
   4   4  18      575.97      722.03    118.44 o 
   5   4  18     7255.65     6726.30    229.60 o 
   6   4  18     1837.46     1901.23    153.97 o 
   7   4  18      242.44      243.26    121.42 o 
   8   4  18     8098.58     7550.05    253.69 o 
   9   4  18     4381.30     4177.34    376.33 o 
  10   4  18    32520.82    31268.30    728.72 o 
  11   4  18     1199.12     1065.81    286.59 o 
  12   4  18     3797.61     3875.43    341.65 o 
   1   5  18      485.38      653.56    139.56 o 
   2   5  18    37249.81    35536.60    636.99 o 
   3   5  18      783.87      836.94    131.87 o 
   4   5  18     5532.40     5610.27    205.39 o 
   5   5  18     1957.94     1924.61    155.70 o 
   6   5  18    13668.55    13459.01    319.09 o 
   7   5  18        5.57      170.66    127.49 o 
   8   5  18    10583.87    10850.84    306.88 o 
   9   5  18      421.79      573.45    174.09 o 
  10   5  18     1259.65     1412.54    224.64 o 
  11   5  18      566.43      188.72    245.35 o 
   0   6  18      745.80      634.92    231.76 o 
   1   6  18     4716.20     4104.06    223.79 o 
   2   6  18     4152.43     4191.72    226.68 o 
   3   6  18     4652.81     4600.90    238.00 o 
   4   6  18    10904.18    10506.77    322.45 o 
   5   6  18     3712.07     3779.00    210.19 o 
   6   6  18     6676.83     7172.98    249.84 o 
   7   6  18     2444.10     2727.93    186.13 o 
   8   6  18     3364.26     3186.38    205.65 o 
   9   6  18      948.75      779.25    181.63 o 
  10   6  18     1540.61      991.45    201.55 o 
   1   7  18     1795.46     1928.41    194.82 o 
   2   7  18     1862.07     1818.20    186.85 o 
   3   7  18      728.45     1116.97    176.29 o 
   4   7  18     4295.33     3889.44    238.07 o 
   5   7  18     1981.69     2305.67    215.51 o 
   6   7  18      761.62      850.36    162.13 o 
   7   7  18     7976.72     7612.93    295.26 o 
   8   7  18     9750.81     9328.46    309.04 o 
   9   7  18      236.98      453.27    186.40 o 
   0   8  18    56712.45    54269.96   1300.23 o 
   1   8  18      214.63      264.76    153.81 o 
   2   8  18     6972.03     7192.22    362.41 o 
   3   8  18       63.15      208.05    153.38 o 
   4   8  18     8366.03     8272.02    418.66 o 
   5   8  18      182.27      240.82    161.66 o 
   6   8  18      360.17      458.93    172.57 o 
   7   8  18     1227.93     1443.20    210.23 o 
   8   8  18    12283.82    12031.13    438.56 o 
   1   9  18     3159.74     3607.44    246.65 o 
   2   9  18      719.77      571.28    211.64 o 
   3   9  18       17.14       63.19    150.04 o 
   4   9  18     1018.74      786.01    189.30 o 
   5   9  18       64.48     -151.88    151.88 o 
   6   9  18        0.24       61.39    169.44 o 
   0  10  18        5.76      276.56    247.44 o 
   1  10  18      559.57      655.06    197.80 o 
   2  10  18      165.68      404.13    173.90 o 
   3  10  18        4.70      -22.27    154.82 o 
   1   1  19     8547.71     8592.14    181.31 o 
   2   1  19      524.08      644.94    100.20 o 
   3   1  19     6359.12     6516.64    206.44 o 
   4   1  19       57.02      -14.36     93.98 o 
   5   1  19     1885.89     1927.06    174.89 o 
   6   1  19      239.17      161.90    169.39 o 
   7   1  19       23.18      -62.74    167.41 o 
   8   1  19      685.31      648.87    200.37 o 
   9   1  19    19261.57    19659.85    547.78 o 
  10   1  19      375.09      288.71    214.42 o 
  11   1  19     4311.50     4465.13    337.87 o 
  12   1  19        5.19     -173.54    221.67 o 
   0   2  19      511.05      413.58    156.09 o 
   1   2  19      391.69      452.77     95.88 o 
   2   2  19      112.89      136.87     94.78 o 
   3   2  19     2578.17     2601.29    145.54 o 
   4   2  19     1378.04     1376.34    129.62 o 
   5   2  19     3048.20     3117.51    160.19 o 
   6   2  19       96.20      -49.51    144.03 o 
   7   2  19     9129.15     8415.35    363.23 o 
   8   2  19      359.42      649.21    205.32 o 
   9   2  19     2475.72     2440.88    267.69 o 
  10   2  19     1640.82     1738.94    265.84 o 
  11   2  19     8257.71     8274.30    416.78 o 
  12   2  19       16.12       -3.33    270.93 o 
   1   3  19     6925.27     6581.97    210.52 o 
   2   3  19       68.16      -89.86     89.86 o 
   3   3  19       56.48       26.87    100.93 o 
   4   3  19      790.84      832.93    122.96 o 
   5   3  19      943.42      958.29    124.73 o 
   6   3  19      381.01      439.64    120.01 o 
   7   3  19     6848.28     6708.88    251.63 o 
   8   3  19        8.97     -134.36    182.88 o 
   9   3  19     1538.89     1990.11    257.35 o 
  10   3  19        0.04      121.59    206.68 o 
  11   3  19      147.33       43.09    219.06 o 
  12   3  19       85.40      339.89    234.06 o 
   0   4  19      400.74      781.66    204.65 o 
   1   4  19      879.94      914.67    142.40 o 
   2   4  19     1486.36     1706.34    144.03 o 
   3   4  19     6717.88     6583.29    209.07 o 
   4   4  19     2481.08     2473.60    185.98 o 
   5   4  19      138.69      200.58    117.19 o 
   6   4  19      166.04        1.28    115.97 o 
   7   4  19     8355.95     7960.87    404.68 o 
   8   4  19        0.63     -100.54    134.76 o 
   9   4  19      393.81      -24.70    200.87 o 
  10   4  19      519.66      751.45    232.18 o 
  11   4  19     4352.12     4587.03    366.21 o 
   1   5  19     2081.87     1976.31    178.29 o 
   2   5  19      498.65      404.90    143.27 o 
   3   5  19        9.87       83.70    131.16 o 
   4   5  19       47.06      -21.11    156.53 o 
   5   5  19     9098.20     8231.75    250.33 o 
   6   5  19       72.14      321.80    127.89 o 
   7   5  19     7764.16     7648.05    261.40 o 
   8   5  19      201.20     -128.87    128.87 o 
   9   5  19     1881.58     2255.33    192.97 o 
  10   5  19      544.09      464.13    244.36 o 
   0   6  19     2549.54     2667.69    382.59 o 
   1   6  19     3875.41     3819.76    222.45 o 
   2   6  19      813.86     1015.60    164.24 o 
   3   6  19     1702.17     1864.24    188.88 o 
   4   6  19      547.74      651.86    161.88 o 
   5   6  19     4921.59     4899.15    232.74 o 
   6   6  19     2502.53     2428.55    199.52 o 
   7   6  19      399.89      473.32    147.75 o 
   8   6  19     1534.78     1288.10    169.67 o 
   9   6  19     2238.86     2429.74    202.00 o 
  10   6  19      178.76      210.49    191.13 o 
   1   7  19     1028.51     1089.72    174.58 o 
   2   7  19      175.70      339.93    152.08 o 
   3   7  19     4235.11     3891.69    239.76 o 
   4   7  19        1.47      -22.20    146.56 o 
   5   7  19    13042.30    13016.80    509.06 o 
   6   7  19      277.61       57.55    156.58 o 
   7   7  19      769.41      868.31    170.78 o 
   8   7  19       78.28     -158.85    197.84 o 
   0   8  19     2450.28     2759.81    320.66 o 
   1   8  19      402.09      392.86    172.30 o 
   2   8  19     1225.79     1257.06    186.90 o 
   3   8  19      163.53       11.81    206.62 o 
   4   8  19     1186.18     1335.73    193.71 o 
   5   8  19     1212.53     1523.01    195.16 o 
   6   8  19     2856.81     2683.77    238.55 o 
   7   8  19     1536.95     1884.80    222.08 o 
   1   9  19      900.27     1066.34    195.40 o 
   2   9  19      579.94      552.85    176.66 o 
   3   9  19     9332.79     8693.06    348.98 o 
   4   9  19       84.40      168.16    173.06 o 
   5   9  19     4429.16     4673.38    288.08 o 
   0   0  20    15218.02    15915.34    506.28 o 
   1   0  20      748.94      691.66    137.53 o 
   2   0  20    12009.77    12172.62    352.98 o 
   3   0  20     2456.33     2497.73    236.35 o 
   4   0  20     1379.67     1570.07    262.06 o 
   5   0  20     1364.72     1343.83    274.28 o 
   6   0  20    17865.76    17838.74    666.24 o 
   7   0  20      597.60      355.43    267.66 o 
   8   0  20     5249.90     4527.49    443.54 o 
   9   0  20     3249.58     3780.10    438.54 o 
  10   0  20    37425.17    38611.26   1181.71 o 
  11   0  20       76.12       54.91    324.00 o 
  12   0  20       10.32     -213.33    314.69 o 
   1   1  20     5581.94     6220.80    169.78 o 
   2   1  20     7725.49     7938.80    214.11 o 
   3   1  20      841.24      992.63    117.62 o 
   4   1  20        0.02       42.31    113.42 o 
   5   1  20     5835.64     5447.74    274.11 o 
   6   1  20     1299.03     1456.26    203.68 o 
   7   1  20       67.02       56.20    173.46 o 
   8   1  20       99.72      -23.38    186.84 o 
   9   1  20     2079.83     1665.16    243.06 o 
  10   1  20      238.17      119.96    206.76 o 
  11   1  20     1102.59     1073.75    247.13 o 
  12   1  20      481.36      278.83    294.75 o 
   0   2  20       90.09      375.90    129.72 o 
   1   2  20     2303.34     2222.82    135.17 o 
   2   2  20     1120.55     1177.10    123.25 o 
   3   2  20     6863.68     6656.20    204.73 o 
   4   2  20     2028.36     2298.89    170.84 o 
   5   2  20       36.56       46.20    114.64 o 
   6   2  20     1094.81     1106.19    171.66 o 
   7   2  20     5945.96     6380.00    317.66 o 
   8   2  20     2049.68     1934.20    243.02 o 
   9   2  20      703.85      325.62    219.27 o 
  10   2  20      937.82      944.65    232.58 o 
  11   2  20      996.71     1170.97    259.58 o 
   1   3  20     1424.83     1866.97    159.07 o 
   2   3  20     4705.80     4834.37    194.68 o 
   3   3  20        7.63      -57.68    103.43 o 
   4   3  20    11358.33    11164.55    271.64 o 
   5   3  20     1741.27     1703.30    145.89 o 
   6   3  20     3641.28     3895.06    188.53 o 
   7   3  20     3382.42     3432.15    238.13 o 
   8   3  20    25393.20    24733.81    744.77 o 
   9   3  20       20.79       33.41    203.63 o 
  10   3  20      748.80      521.33    229.16 o 
  11   3  20     1884.53     2078.78    287.50 o 
   0   4  20    26038.81    24828.54   1060.93 o 
   1   4  20     3172.80     3128.27    245.25 o 
   2   4  20      502.50      450.52    139.35 o 
   3   4  20     6373.79     6524.54    232.54 o 
   4   4  20     6337.69     6524.50    223.05 o 
   5   4  20       18.25      -34.25    112.54 o 
   6   4  20     1114.17     1174.64    152.83 o 
   7   4  20     2280.94     2666.90    186.76 o 
   8   4  20     3967.31     3964.91    262.09 o 
   9   4  20      526.11      752.17    266.94 o 
  10   4  20      112.28      141.95    218.93 o 
  11   4  20      190.37       77.99    261.07 o 
   1   5  20     5464.94     5370.63    247.87 o 
   2   5  20      842.45      860.16    158.09 o 
   3   5  20       79.18      127.74    135.54 o 
   4   5  20      107.43      265.12    133.33 o 
   5   5  20     6068.38     5695.17    238.02 o 
   6   5  20     1090.43      715.28    153.37 o 
   7   5  20      107.53      116.23    134.58 o 
   8   5  20      109.89      -93.72    136.07 o 
   9   5  20     4329.66     4120.39    287.73 o 
  10   5  20      709.22     1051.21    250.58 o 
   0   6  20     1487.78     1852.66    273.40 o 
   1   6  20      396.60      235.30    144.39 o 
   2   6  20      470.81      540.25    155.12 o 
   3   6  20      991.96     1034.15    174.80 o 
   4   6  20     4999.80     4682.41    255.78 o 
   5   6  20      403.97      334.58    151.53 o 
   6   6  20    13095.61    12335.11    347.71 o 
   7   6  20      233.00      272.06    156.95 o 
   8   6  20      415.55      617.49    155.21 o 
   9   6  20     2021.79     2138.02    200.87 o 
   1   7  20     1944.76     1756.12    199.85 o 
   2   7  20    18502.37    17713.95    765.93 o 
   3   7  20     1321.86     1504.37    331.01 o 
   4   7  20        0.16     -147.66    147.66 o 
   5   7  20     3551.34     3547.79    266.43 o 
   6   7  20     7626.13     7495.10    325.69 o 
   7   7  20      255.83      453.50    178.06 o 
   8   7  20       49.27      102.31    183.99 o 
   0   8  20      997.80     1144.75    264.21 o 
   1   8  20      844.05      573.52    171.03 o 
   2   8  20      552.13      500.84    173.25 o 
   3   8  20     3932.58     4118.14    306.35 o 
   4   8  20     2666.93     3021.23    262.24 o 
   5   8  20        4.27     -110.67    156.77 o 
   6   8  20      565.52      340.72    180.65 o 
   1   9  20      761.86      999.11    192.05 o 
   2   9  20     2900.50     3173.97    249.18 o 
   3   9  20        2.08      242.90    168.58 o 
   1   1  21     7297.88     7496.54    285.46 o 
   2   1  21    24608.29    24818.93    452.94 o 
   3   1  21    10703.12    10938.37    284.56 o 
   4   1  21       70.07       62.87    135.89 o 
   5   1  21     3283.80     3274.17    240.68 o 
   6   1  21    10757.15    10900.65    382.03 o 
   7   1  21      459.55      369.65    193.14 o 
   8   1  21        7.35       60.66    194.91 o 
   9   1  21     9120.75     8107.71    385.56 o 
  10   1  21     3230.79     3065.06    300.44 o 
  11   1  21     9208.11     9331.12    433.50 o 
   0   2  21    19249.39    18759.75    874.03 o 
   1   2  21     1096.72     1259.37    135.17 o 
   2   2  21      260.05      621.34    137.58 o 
   3   2  21      401.57      521.61    117.58 o 
   4   2  21    18614.03    18782.64    353.60 o 
   5   2  21     1340.39     1551.43    180.97 o 
   6   2  21       21.65       73.85    170.67 o 
   7   2  21      495.13      399.47    193.92 o 
   8   2  21     3853.02     3367.00    283.77 o 
   9   2  21     2364.41     2631.05    274.40 o 
  10   2  21      446.51      224.01    230.47 o 
  11   2  21     2277.23     2579.14    297.98 o 
   1   3  21     9236.69     9891.42    301.48 o 
   2   3  21       26.17       48.08    116.50 o 
   3   3  21     1553.58     1903.07    157.00 o 
   4   3  21      787.93      760.89    131.28 o 
   5   3  21     3275.25     3111.23    187.86 o 
   6   3  21        6.38      -84.02    143.73 o 
   7   3  21     8816.86     8833.73    476.12 o 
   8   3  21      862.61      875.55    223.76 o 
   9   3  21     4697.89     4567.61    329.12 o 
  10   3  21      329.59      512.38    227.83 o 
   0   4  21    12440.70    13783.23    573.66 o 
   1   4  21      198.17      218.44    136.74 o 
   2   4  21       54.76      276.52    157.86 o 
   3   4  21      656.73      628.44    148.73 o 
   4   4  21    16574.67    16276.28    366.70 o 
   5   4  21      169.18      340.55    128.32 o 
   6   4  21     1625.57     1551.00    200.32 o 
   7   4  21     1024.36      869.68    257.43 o 
   8   4  21     2563.81     2919.91    281.16 o 
   9   4  21     1057.14     1451.05    252.91 o 
  10   4  21       60.31      146.56    241.42 o 
   1   5  21     9086.26     8958.55    338.08 o 
   2   5  21     8695.16     8553.12    303.62 o 
   3   5  21      782.27     1049.68    173.70 o 
   4   5  21      713.14      605.66    187.42 o 
   5   5  21     2875.64     2839.31    195.07 o 
   6   5  21     6075.10     5938.77    255.25 o 
   7   5  21     8977.87     8792.02    283.90 o 
   8   5  21      426.60      369.01    187.57 o 
   9   5  21      539.19      400.53    277.87 o 
   0   6  21      985.90      880.60    238.06 o 
   1   6  21     2203.08     2657.21    216.44 o 
   2   6  21      105.76      -57.18    152.73 o 
   3   6  21     1105.86     1133.68    180.76 o 
   4   6  21      835.52      830.50    178.77 o 
   5   6  21     1847.62     1781.20    201.59 o 
   6   6  21     4148.70     4395.27    260.26 o 
   7   6  21      333.54      631.71    168.47 o 
   8   6  21        2.53       75.46    158.65 o 
   1   7  21      892.36      958.00    179.36 o 
   2   7  21     5638.50     5633.91    283.79 o 
   3   7  21     5423.67     5678.61    300.34 o 
   4   7  21      727.55      573.88    177.81 o 
   5   7  21     5090.58     5180.35    284.82 o 
   6   7  21     3161.60     2996.71    246.15 o 
   7   7  21     1448.79     1429.15    211.76 o 
   0   8  21     5086.15     4467.10    378.72 o 
   1   8  21      518.48      643.60    175.81 o 
   2   8  21      191.93      371.64    184.30 o 
   3   8  21      118.74      123.78    207.65 o 
   4   8  21      332.25      444.29    173.90 o 
   5   8  21     1060.44     1358.59    203.15 o 
   1   9  21       11.02       59.96    187.82 o 
   0   0  22      986.80     1700.77    436.53 o 
   1   0  22    35399.32    35981.53    699.58 o 
   2   0  22     2079.51     2456.95    249.43 o 
   3   0  22    31833.64    34410.80   1095.27 o 
   4   0  22     4618.23     4920.86    472.76 o 
   5   0  22    13882.54    13994.83    588.65 o 
   6   0  22     5172.29     5244.12    475.69 o 
   7   0  22    12986.83    13168.47    621.23 o 
   8   0  22     1557.41     1894.31    362.56 o 
   9   0  22     1012.77      629.38    311.94 o 
  10   0  22       23.70       24.79    299.98 o 
   1   1  22      145.16      421.74    112.68 o 
   3   1  22     3264.29     3519.19    213.54 o 
   4   1  22      115.44      347.42    165.17 o 
   5   1  22      467.83      374.27    179.61 o 
   6   1  22      827.23      919.08    205.49 o 
   7   1  22     3567.00     3471.58    366.81 o 
   8   1  22      343.76      240.37    206.54 o 
   9   1  22     2353.32     2475.80    278.24 o 
  10   1  22      181.81      -81.85    211.82 o 
   0   2  22     7857.45     8765.69    555.27 o 
   1   2  22      176.49      294.21    131.50 o 
   2   2  22     3270.66     3451.62    182.75 o 
   3   2  22      168.90      228.75    117.40 o 
   4   2  22      245.26      417.08    130.75 o 
   5   2  22      662.81      802.57    170.71 o 
   6   2  22      880.57      800.94    205.30 o 
   7   2  22     1322.12     1455.20    246.57 o 
   8   2  22     3742.46     3951.78    302.91 o 
   9   2  22     2758.80     3158.35    294.26 o 
  10   2  22     2995.03     3652.52    316.60 o 
   1   3  22    26730.98    27653.77    544.43 o 
   2   3  22      535.56      625.62    145.02 o 
   3   3  22    25511.38    25688.99    464.81 o 
   4   3  22      339.65      446.69    132.04 o 
   5   3  22    26984.81    26709.62    495.26 o 
   6   3  22      115.68      199.60    189.83 o 
   7   3  22      979.40      595.63    205.53 o 
   8   3  22      979.02      830.74    225.21 o 
   9   3  22     3815.58     3861.44    362.78 o 
  10   3  22       13.61       63.09    223.52 o 
   0   4  22      350.95      638.21    214.60 o 
   1   4  22     1138.81     1053.91    170.63 o 
   2   4  22     1729.96     1598.16    186.17 o 
   3   4  22      703.46      785.31    162.95 o 
   4   4  22     5125.82     5260.47    306.14 o 
   5   4  22     7656.40     7649.51    270.75 o 
   6   4  22     2929.49     3016.33    207.44 o 
   7   4  22     1760.65     1970.81    221.19 o 
   8   4  22      312.24      244.10    213.89 o 
   9   4  22     6339.40     6095.22    358.91 o 
   1   5  22     3588.26     3767.50    307.74 o 
   2   5  22      880.37      796.59    169.16 o 
   3   5  22      589.73      866.78    172.00 o 
   4   5  22       78.00      200.55    153.17 o 
   5   5  22       11.98      116.78    148.14 o 
   6   5  22      481.95      438.40    221.69 o 
   7   5  22       48.00        2.21    153.51 o 
   8   5  22      217.42      249.77    179.25 o 
   0   6  22     4464.78     4014.44    357.73 o 
   1   6  22    16159.20    15775.12    463.26 o 
   2   6  22     2547.05     2547.93    219.86 o 
   3   6  22    19994.02    18979.54    470.59 o 
   4   6  22      344.87      564.62    172.90 o 
   5   6  22     2793.15     2945.78    235.70 o 
   6   6  22       48.74      -95.56    156.35 o 
   7   6  22     9671.38     9450.89    349.63 o 
   1   7  22      542.08      630.47    171.01 o 
   2   7  22      747.64      727.13    179.25 o 
   3   7  22      200.35      266.98    159.08 o 
   4   7  22      104.84      390.42    173.84 o 
   5   7  22     6275.84     6594.80    376.55 o 
   6   7  22      363.21      464.10    181.03 o 
   0   8  22      135.82      452.70    246.57 o 
   1   8  22      808.41      699.06    178.05 o 
   2   8  22      753.27      957.57    183.48 o 
   3   8  22      968.45      907.44    211.54 o 
   1   1  23     1149.36     1219.67    142.71 o 
   2   1  23    16219.69    17641.92    369.07 o 
   3   1  23     1505.43     1886.77    184.96 o 
   4   1  23       14.85     -109.88    155.63 o 
   5   1  23      372.02      514.82    187.26 o 
   6   1  23     7871.94     7754.55    346.92 o 
   7   1  23      166.30      -80.90    183.75 o 
   8   1  23       41.43       70.49    204.69 o 
   9   1  23     3221.70     2871.81    285.38 o 
  10   1  23     2028.34     2075.35    288.33 o 
   0   2  23    15753.39    16202.23    751.42 o 
   1   2  23      317.14      280.56    140.12 o 
   2   2  23      112.96      -20.99    116.00 o 
   3   2  23       92.10      154.11    135.93 o 
   4   2  23    11811.75    12417.01    388.56 o 
   5   2  23      297.99      218.49    181.75 o 
   6   2  23      340.44      480.40    200.16 o 
   7   2  23      552.64      520.65    209.95 o 
   8   2  23     3615.47     3815.16    305.35 o 
   9   2  23      499.68      730.82    228.96 o 
   1   3  23     1942.59     2607.83    202.28 o 
   2   3  23      135.19      184.15    151.34 o 
   3   3  23        2.48      -48.31    133.12 o 
   4   3  23      342.42      662.46    157.75 o 
   5   3  23      557.59      545.75    174.68 o 
   6   3  23       69.75     -175.43    175.43 o 
   7   3  23     2769.48     2348.17    259.37 o 
   8   3  23      576.50      805.81    221.96 o 
   9   3  23      476.60      415.33    214.12 o 
   0   4  23    12446.73    12948.77    524.62 o 
   1   4  23      311.32      465.92    200.87 o 
   2   4  23       14.24     -142.59    142.59 o 
   3   4  23      191.22      105.19    152.75 o 
   4   4  23     9634.02     9970.71    374.56 o 
   5   4  23      207.33      186.00    149.25 o 
   6   4  23      323.48      291.65    193.42 o 
   7   4  23      624.84      468.53    208.49 o 
   8   4  23     2853.09     3172.87    287.73 o 
   1   5  23      727.32      698.79    198.28 o 
   2   5  23     7592.74     7472.43    312.24 o 
   3   5  23       16.10      131.69    153.18 o 
   4   5  23      778.03      328.74    168.69 o 
   5   5  23      853.81      938.92    181.85 o 
   6   5  23     4951.59     4712.74    291.99 o 
   7   5  23     1782.20     1902.36    251.54 o 
   0   6  23      865.92      905.46    255.73 o 
   1   6  23     1509.62     1665.95    209.17 o 
   2   6  23       34.51      117.79    155.09 o 
   3   6  23      484.74      413.05    244.46 o 
   4   6  23      106.64      272.65    166.22 o 
   5   6  23     1397.74     1559.32    202.10 o 
   6   6  23     1213.13     1268.31    203.37 o 
   1   7  23       69.32      300.70    170.78 o 
   2   7  23     6288.96     6195.01    302.80 o 
   3   7  23     2419.87     2406.69    219.47 o 
   4   7  23      648.79     1056.55    189.86 o 
   0   0  24    24720.46    25264.00   1658.56 o 
   1   0  24      313.58      540.99    257.72 o 
   2   0  24    17063.23    17726.31    630.10 o 
   3   0  24      179.49      -76.98    225.14 o 
   4   0  24       57.23      161.39    241.41 o 
   5   0  24     1758.86     1588.84    470.06 o 
   6   0  24     8945.78     9751.69    544.54 o 
   7   0  24      853.18     1072.75    327.31 o 
   8   0  24     5317.69     4788.09    463.27 o 
   9   0  24      911.43     1468.22    539.77 o 
   1   1  24     1954.80     2565.85    206.46 o 
   2   1  24    11758.96    12299.28    379.37 o 
   3   1  24      197.98      428.45    175.39 o 
   4   1  24      646.45      704.39    196.33 o 
   5   1  24     1270.03     1185.77    211.43 o 
   6   1  24     2197.74     2273.73    248.77 o 
   7   1  24       38.87      122.49    203.96 o 
   8   1  24      298.91      401.02    217.14 o 
   9   1  24      558.10      343.50    233.58 o 
   0   2  24      152.81       19.17    306.20 o 
   1   2  24     1035.82     1266.13    216.24 o 
   2   2  24     1817.30     1947.33    229.00 o 
   3   2  24     2453.52     2932.57    272.90 o 
   4   2  24    11484.88    11726.39    439.79 o 
   5   2  24      141.26     -104.80    177.72 o 
   6   2  24     7823.48     7260.27    347.71 o 
   7   2  24     2291.73     2335.80    258.16 o 
   8   2  24     2071.80     2213.64    272.47 o 
   9   2  24      180.74       85.43    216.07 o 
   1   3  24      649.71      735.88    162.83 o 
   2   3  24     6046.47     6378.99    278.90 o 
   3   3  24      194.41       48.07    160.84 o 
   4   3  24     9786.90    10590.09    380.68 o 
   5   3  24       28.31     -166.55    166.55 o 
   6   3  24     2465.24     2603.98    260.42 o 
   7   3  24     2985.63     2932.56    271.43 o 
   8   3  24    19433.49    18559.88    552.60 o 
   0   4  24    32280.71    32833.84    906.37 o 
   1   4  24      721.57      758.05    174.83 o 
   2   4  24     3523.09     3680.08    240.34 o 
   3   4  24     1310.90     1603.66    195.68 o 
   4   4  24     1946.12     1968.41    204.29 o 
   5   4  24       17.97      234.54    204.60 o 
   6   4  24     1524.47     1780.59    236.27 o 
   7   4  24      150.42      377.73    282.54 o 
   1   5  24     4337.52     4355.74    258.99 o 
   2   5  24      397.12      430.38    171.62 o 
   3   5  24       25.14      143.43    169.87 o 
   4   5  24      912.50      769.77    180.17 o 
   5   5  24     1115.05     1160.81    185.93 o 
   6   5  24       35.23      -26.09    202.92 o 
   0   6  24      862.63      719.55    268.76 o 
   1   6  24      241.24      141.56    162.69 o 
   2   6  24      114.81      154.68    161.98 o 
   3   6  24      173.67      535.69    170.37 o 
   4   6  24    11751.58    11540.59    387.16 o 
   5   6  24      803.58      609.18    173.16 o 
   1   7  24       43.98       88.39    161.78 o 
   2   7  24    11492.89    11965.59    453.37 o 
   1   1  25      985.44     1084.81    266.66 o 
   2   1  25       32.57      474.66    188.56 o 
   3   1  25      827.86      503.74    209.80 o 
   4   1  25      251.38      334.39    186.64 o 
   5   1  25    10594.90    10955.60    395.42 o 
   6   1  25       51.06     -182.84    182.84 o 
   7   1  25     5200.63     5535.26    335.09 o 
   8   1  25      766.91      639.48    224.53 o 
   0   2  25       13.75      205.78    210.70 o 
   1   2  25      179.22      131.85    169.21 o 
   2   2  25      138.68      396.32    208.43 o 
   3   2  25     1223.14     1084.82    225.55 o 
   4   2  25      138.13      534.01    200.82 o 
   5   2  25     1795.80     2075.73    272.49 o 
   6   2  25       12.93      -14.85    195.99 o 
   7   2  25     3721.73     3993.13    303.40 o 
   8   2  25      501.00      523.92    222.39 o 
   1   3  25      620.24      637.29    172.34 o 
   2   3  25       42.90     -146.97    146.97 o 
   3   3  25     4902.25     5143.78    297.90 o 
   4   3  25      416.65      692.20    276.51 o 
   5   3  25     2856.50     3366.64    298.95 o 
   6   3  25      582.84      823.54    241.74 o 
   7   3  25      342.01      295.92    209.61 o 
   0   4  25     1519.94     1679.31    288.95 o 
   1   4  25      180.34      152.99    165.43 o 
   2   4  25      947.85     1138.00    189.13 o 
   3   4  25     2138.58     2655.58    222.11 o 
   4   4  25      113.82       52.82    175.27 o 
   5   4  25       63.01      309.29    221.05 o 
   6   4  25        0.15       48.33    345.93 o 
   1   5  25     2253.27     2703.67    230.79 o 
   2   5  25       79.98       56.23    160.54 o 
   3   5  25     5275.78     5560.39    286.97 o 
   4   5  25       70.28       62.34    159.68 o 
   5   5  25       15.72      339.81    181.04 o 
   0   6  25     2597.78     2936.82    757.52 o 
   1   6  25     1695.69     1965.69    235.97 o 
   2   6  25      393.34      670.81    186.78 o 
   3   6  25      992.84     1329.06    203.25 o 
   0   0  26     3995.12     4457.67    759.80 o 
   1   0  26     4442.32     4263.90    804.85 o 
   2   0  26      690.69      834.18    343.87 o 
   3   0  26     4489.25     4831.97    577.61 o 
   4   0  26      107.21     -253.17    325.30 o 
   5   0  26     2443.55     2507.15    350.72 o 
   6   0  26     1761.87     1465.88    338.77 o 
   7   0  26     1355.84     1219.34    343.69 o 
   1   1  26      487.76      780.95    256.78 o 
   2   1  26     2845.34     3954.90    386.05 o 
   3   1  26      328.19      583.00    227.35 o 
   4   1  26     3111.62     3261.82    476.79 o 
   5   1  26     1359.73     1254.03    219.58 o 
   6   1  26      559.69      880.17    220.25 o 
   7   1  26     2332.65     2631.84    275.07 o 
   0   2  26     3959.17     4551.21    445.91 o 
   1   2  26      494.61      815.68    199.14 o 
   2   2  26        6.56      351.22    304.35 o 
   3   2  26     1768.61     2166.93    304.60 o 
   4   2  26     9435.28    11389.09    769.72 o 
   5   2  26      365.53      527.62    285.41 o 
   6   2  26     8445.15     8968.47    431.38 o 
   1   3  26     4665.93     4667.27    264.56 o 
   2   3  26      499.21      506.07    191.50 o 
   3   3  26     2810.94     2750.62    304.27 o 
   4   3  26      172.96      385.62    278.09 o 
   5   3  26     3249.30     3922.97    381.61 o 
   6   3  26       67.28      185.35    230.17 o 
   0   4  26     1157.20     1481.33    344.55 o 
   1   4  26       93.58      -71.66    181.87 o 
   2   4  26     1832.93     2130.66    216.35 o 
   3   4  26      612.88      864.58    200.99 o 
   4   4  26      178.10       56.92    291.47 o 
   5   4  26     2311.30     2956.66    386.38 o 
   1   5  26     1915.82     2659.69    230.34 o 
   2   5  26     9391.74     9952.95    362.74 o 
   3   5  26      302.57      344.33    195.28 o 
   1   1  27      479.99      631.17    689.26 o 
   2   1  27    11536.44    13864.15    764.49 o 
   3   1  27     5048.90     5471.74    378.40 o 
   4   1  27      159.75      -57.09    210.44 o 
   5   1  27     4538.75     5166.25    351.07 o 
   0   2  27    14956.36    15741.45    753.21 o 
   1   2  27      612.57      557.85    237.12 o 
   2   2  27        3.13     -111.47    260.85 o 
   3   2  27      614.31     1118.32    404.88 o 
   4   2  27     7770.80     7264.27    443.67 o 
   5   2  27       51.98     -287.74    341.65 o 
   1   3  27      609.62      868.62    207.67 o 
   2   3  27      132.92       83.98    238.88 o 
   3   3  27     2489.88     2745.15    310.92 o 
   4   3  27      196.53       61.45    272.98 o 
   0   4  27     9332.62    10503.63    631.45 o 
   1   4  27      653.95      977.71    194.61 o 
   2   4  27      214.36      134.78    208.10 o 
   3   4  27      555.62      944.05    251.81 o 
   2   0  28     1320.24     2111.98    724.96 o 
   3   0  28      769.52     1160.95    674.81 o 
   4   0  28      551.04      943.53    383.86 o 
   1   1  28     6630.68     7594.61    938.28 o 
   2   1  28     1914.16     2660.87   1240.84 o 
   3   1  28     3130.39     3918.42    577.62 o 
   4   1  28        0.78      521.28    267.15 o 
   0   2  28     5208.71     4039.52    760.65 o 
   1   2  28     4278.62     4341.02    393.22 o 
   2   2  28     2386.92     2723.62    600.70 o 
   3   2  28     6127.00     7318.03    480.74 o 
   1   3  28     1939.79     2082.48    565.27 o 
                                                 
